# Supplementary material for: Restricted Presence of POU6F2 in Human Corneal Endothelial Cells Uncovered by Extension of the Promoter-level Expression Atlas
Source: eBioMedicine. 2017 Nov 4;25:175–86. doi: 10.1016/j.ebiom.2017.10.024 (PMC5704063; doi:10.1016/j.ebiom.2017.10.024)
Supplement: Table S1 — Donor information, RNA integrity number (RIN), and overview of sequencing data for the CAGE analysis. COPD: chronic obstructive pulmonary disease; ESRD: end-stage renal disease. [file mmc1.xlsx]

## Sheet: Table S1
Table S1. Donor information, RNA integrity number (RIN), and overview of sequencing data for the CAGE analysis.
Sample name	Age	Sex	Cell density (cells/mm2)	Death-Tissue excision (hr:min)	Cause of death	RIN	1st_Total number of reads	1st_Total number of mapped reads	1st_Mapping rate (%)	2nd_Total number of reads	2nd_Total number of mapped reads	2nd_Mapping rate (%)	Merged total number of mapped reads
CE-tissue_1	71	Male	3344	16:08 (RNA preservation: 18:11)	Leukemia/Lymphoma	7.7	2902722	574908	19.8058	3228185	448989	13.9084	1023897
CE-tissue_2	30	Female	2982	19:36 (RNA preservation: 54:50)	Overdose	7.5	2927668	771417	26.3492	4404892	766735	17.4064	1538152
CE-tissue_3	53	Female	2665	21:57 (RNA preservation: 40:23)	Mast cell cancer	8.5	2258408	424367	18.7905	2291513	333607	14.5584	757974
cultured-CEC_1	16	Female	3175	03:14:00	Intracerebral hemorrhage	9.2	4065468	481290	11.8385	1295374	111221	8.58601	592511
cultured-CEC_2	44	Female	2959	05:19:00	Metastatic leiomyosarcoma	9	5706022	843083	14.7753	2980033	296738	9.95754	1139821
cultured-CEC_3	35	Male	3054	06:46:00	Sepsis	9.3	3644907	474741	13.0248	1661886	149770	9.01205	624511
HCEP_1	65	Male	2533	06:01:00	COPD	9.9	4159542	983002	23.6325	3522416	607911	17.2584	1590913
HCEP_2	54	Male	3048	16:32:00	Arrhythmia	9.9	2575078	505670	19.6371	941211	96909	10.2962	602579
HCEP_3	45	Female	2002	15:11:00	ESRD	10	2733864	301190	11.017	1146852	102105	8.90307	403295
dHCEP_1	65	Male	2533	06:01:00	COPD	9.3	6165755	1079011	17.5001	1902054	207879	10.9292	1286890
dHCEP_2	54	Male	3048	16:32:00	Arrhythmia	9.7	8081421	1954696	24.1875	2589124	492970	19.04	2447666
dHCEP_3	45	Female	2002	15:11:00	ESRD	9.6	3817798	661459	17.3257	4296541	442807	10.3061	1104266
COPD: chronic obstructive pulmonary disease, ESRD: end-stage renal disease.
