# Supplementary material for: Restricted Presence of POU6F2 in Human Corneal Endothelial Cells Uncovered by Extension of the Promoter-level Expression Atlas
Source: eBioMedicine. 2017 Nov 4;25:175–86. doi: 10.1016/j.ebiom.2017.10.024 (PMC5704063; doi:10.1016/j.ebiom.2017.10.024)
Supplement: Table S2 — List of probes used for the Taqman Gene Expression assay and primers designed for the SYBR assay. [file mmc2.xlsx]

## Sheet: Sheet1
Table S2. List of probes used for the Taqman Gene Expression assay and primers designed for the SYBR assay.
Taqman Gene Expression assay
Gene	Taqman probe ID
TFAP2B	Hs00231468_m1
LMX1B	Hs00158750_m1
GAPDH	Hs99999905_m1
SYBR assay
Gene	Forward Primer	Reverse Primer
POU6F2	ATGTCTCAAAGTCCCGTCCG	GCCGTTTGAGGATTGCTGAC
POU6F2_isoform 1	CCTACCACAGGAAGCCCAAG	ACAAAAGGCCAGGGTTCAGT
POU6F2_isoform 2	CGGCCATCTGCAGGTTTGAA	AACTCGGTCAGGTTCTGCAT
GAPDH	AGCCTCCCGCTTCGCTCTCT	CCAGGCGCCCAATACGACCA
