# Supplementary material for: Restricted Presence of POU6F2 in Human Corneal Endothelial Cells Uncovered by Extension of the Promoter-level Expression Atlas
Source: eBioMedicine. 2017 Nov 4;25:175–86. doi: 10.1016/j.ebiom.2017.10.024 (PMC5704063; doi:10.1016/j.ebiom.2017.10.024)
Supplement: Table S3 — (a) List of 137 promoters specifically expressed in corneal endothelial tissues. (b) List of 206 promoters specifically expressed in cultured corneal endothelial cells. Transcription factors are shown in bold. Promoters are sorted by statistical significance (adjusted P-value). [file mmc3.xlsx]

## Sheet: Table S3a
Table S3a. List of 137 promoters specifically expressed in corneal endothelial tissues.
promoter	position	Expression in CE tissues (tpm)			Highest expression in other samples		mean expression in other samples (tpm)	log2 fold change (CEC - others)	adjusted P-value
		CE-tissue_1	CE-tissue_2	CE-tissue_3	tissue	expression (tpm)
p1@MSMP	chr9:35754253-35754279,-	278.68	336.391	416.496	occipital cortex (newborn)	0.403203	0.0133443	14.6533	8.42167e-270
p9@ENO1	chr1:8924055-8924074,-	253.346	227.312	321.929	skin	8.27369	0.387117	9.43271	4.61572e-192
p@chr1:8923365..8923378,-	chr1:8923365-8923378,-	297.681	259.349	402.412	adipose	10.2331	0.9151	8.44909	1.63502e-132
p@chr15:30165059..30165071,-	chr15:30165059-30165071,-	167.208	62.5489	167.001	diaphragm (fetal)	0.909932	0.0161693	12.9978	7.90033e-131
p20@ENO1	chr1:8935472-8935488,-	60.8029	36.614	50.3015	colon (fetal)	1.42297	0.0434642	10.1458	1.83368e-115
p3@MSMP	chr9:35754222-35754237,-	53.2026	57.2094	88.5306	placenta	0.226166	0.00209232	14.9519	2.19353e-115
p@chr1:8923338..8923361,-	chr1:8923338-8923361,-	101.338	97.6374	267.604	adipose	7.00161	0.376344	8.69089	8.86153e-115
p8@ENO1	chr1:8923998-8924033,-	124.139	109.842	175.049	adipose	8.0693	0.493269	8.11065	4.40842e-109
p1@MIR184	chr15:79501729-79501736,+	127.94	35.8512	38.2291	hippocampus (newborn)	0.475151	0.00464152	13.8246	1.56394e-106
p2@SLC4A11	chr20:3220197-3220212,-	2513.19	2020.64	2863.16	thyroid	40.5725	1.27048	10.9224	6.80391e-97
p@chr1:236647096..236647105,+	chr1:236647096-236647105,+	72.2035	56.4466	175.049	locus coeruleus	5.06661	0.405214	7.96478	3.2018e-82
p2@COL8A2	chr1:36590788-36590803,-	369.885	411.145	319.917	retina	19.8342	1.26832	8.17664	4.77427e-72
p@chr1:8927211..8927246,-	chr1:8927211-8927246,-	81.0706	79.3304	140.844	adipose	8.07878	0.922806	6.76573	2.23951e-64
p8@PTGDS	chr9:139874466-139874495,+	567.494	723.127	649.895	substantia nigra	39.6689	2.9022	7.80012	3.83698e-62
p1@DKK4	chr8:42234745-42234750,-	130.473	186.884	50.3015	penis	3.3966	0.117237	10.0298	5.35013e-59
p@chr15:30165101..30165108,-	chr15:30165101-30165108,-	32.9349	12.9675	10.0603	medial frontal gyrus (newborn)	0.371544	0.00301424	12.5954	1.03508e-58
p2@SMC2	chr9:106856838-106856920,+	107.672	43.4791	78.4703	heart pulmonic valve	6.55091	1.29887	5.8809	3.10789e-57
p1@ENST00000525636	chr11:9797175-9797232,+	41.802	46.5303	225.351	colon (fetal)	4.98038	0.21261	8.94192	7.09665e-56
p@chr1:6086198..6086228,-	chr1:6086198-6086228,-	15.2007	35.8512	76.4583	achilles tendon	2.81622	0.115129	8.52818	7.75998e-56
p1@ENO1P1	chr1:236646609-236646642,+	48.1357	38.1396	84.5065	palm skin	5.53649	0.439666	7.01657	6.40887e-53
p@chr17:2300375..2300387,+	chr17:2300375-2300387,+	15.2007	16.7814	44.2653	achilles tendon	2.81622	0.102491	7.95408	2.24816e-52
p3@POU6F2	chr7:39017504-39017519,+	108.939	83.9071	116.699	medial frontal gyrus	2.70037	0.235522	8.77511	4.9154e-49
p11@PTGDS	chr9:139874630-139874648,+	230.545	225.786	245.471	testis	23.7471	1.60245	7.18968	7.77776e-48
p@chr7:39018325..39018336,+	chr7:39018325-39018336,+	29.1347	18.307	20.1206	occipital cortex	1.44948	0.0434994	9.01605	8.47193e-48
p12@ENO1	chr1:8926369-8926385,-	24.0678	17.5442	44.2653	locus coeruleus	1.58332	0.155832	7.52118	8.46251e-45
p1@ENST00000357401	chr21:27778241-27778291,+	76.0037	16.7814	22.1327	umbilical cord (fetal)	2.7797	0.153182	7.96618	1.30862e-43
p10@PTGDS	chr9:139874662-139874682,+	222.944	295.963	283.7	substantia nigra	39.6689	2.29162	6.86722	1.00836e-42
p@chr19:34857694..34857708,+	chr19:34857694-34857708,+	74.737	32.0373	54.3256	heart (diseased)	6.1286	0.730365	6.20016	2.12959e-42
p3@COQ10B	chr2:198318719-198318736,+	13.934	15.2558	86.5185	amygdala (newborn)	2.87792	0.189843	7.66651	5.26797e-42
p6@PTGDS	chr9:139873342-139873374,+	67.1366	30.5117	62.3738	retina	4.83141	0.336379	7.30901	5.26797e-42
p9@LAMB1	chr7:107643719-107643730,-	21.5344	30.5117	28.1688	tongue epidermis fungiform papillae	2.86966	0.169724	7.29957	9.17135e-40
p11@STK35	chr20:2083091-2083122,+	59.5362	53.3954	58.3497	testis	6.16771	0.225138	7.98638	4.94466e-39
p@chr5:126366446..126366471,+	chr5:126366446-126366471,+	35.4684	34.3256	56.3377	skin	8.27369	0.497182	6.40198	6.75689e-39
p27@ENO1	chr1:8935456-8935467,-	24.0678	15.2558	10.0603	caudate nucleus (newborn)	1.55128	0.0748367	7.78112	9.24313e-39
p@chr7:39018373..39018384,+	chr7:39018373-39018384,+	62.0697	40.428	50.3015	occipital cortex (newborn)	3.22563	0.19705	8.0139	1.71709e-37
p@chr19:55865298..55865350,-	chr19:55865298-55865350,-	39.2686	57.9722	56.3377	colon	8.74101	0.346447	7.20716	1.24842e-36
p@chr9:139874503..139874516,-	chr9:139874503-139874516,-	97.5381	49.5815	164.989	locus coeruleus	12.0332	0.801948	7.01936	1.25413e-36
p@chr9:139874657..139874682,-	chr9:139874657-139874682,-	214.077	184.596	297.785	locus coeruleus	30.7163	2.14945	6.75496	5.69876e-36
p4@C19orf81	chr19:51161782-51161805,+	12.6673	10.6791	54.3256	eye muscle medial	1.84212	0.140617	7.52452	9.35189e-36
p@chr16:28549457..28549478,-	chr16:28549457-28549478,-	12.6673	51.8699	152.917	seminal vesicle	15.335	0.612847	6.886	5.92952e-35
p1@SNORA53	chr12:98993411-98993414,+	38.0018	21.3582	70.4221	blood	6.37868	0.320383	7.07711	1.44439e-34
p@chr20:3220336..3220359,+	chr20:3220336-3220359,+	51.9358	60.2606	90.5427	adipose	7.00161	0.700609	6.59184	1.86221e-33
p1@LOC143666	chr11:575834-575860,-	86.1375	25.1721	70.4221	skin	16.5474	1.25261	5.59577	1.7836e-32
p4@ENO1	chr1:8934931-8934947,-	67.1366	51.8699	130.784	substantia nigra	19.8345	1.8367	5.50249	3.76069e-32
p3@ITGBL1	chr13:102105139-102105150,+	64.6031	27.4605	54.3256	aorta	4.24327	0.322124	7.24302	3.94687e-32
p1@FGF10	chr5:44389509-44389536,-	196.343	121.284	185.109	cruciate ligament	27.9433	1.63116	6.68279	3.76763e-31
p1@NOG	chr17:54671047-54671075,+	145.674	81.6187	177.061	placenta	36.4127	1.6091	6.38826	1.49687e-29
p2@COL8A1	chr3:99509604-99509650,+	39.2686	25.1721	32.1929	spinal cord (fetal)	6.2519	0.178826	7.49286	2.39949e-28
p5@B3GNT7	chr2:232262677-232262680,+	20.2676	28.9861	26.1568	gall bladder	5.84862	0.124084	7.66234	3.36685e-28
p1@TPI1P1	chr1:77165433-77165439,+	81.0706	62.5489	130.784	adipose	28.0065	2.78329	5.0384	7.22402e-28
p@chr9:117359938..117359952,+	chr9:117359938-117359952,+	26.6013	25.9349	40.2412	bone marrow	4.41907	0.464698	6.05637	8.10204e-27
p2@AGPHD1	chr15:78799948-78799964,+	40.5353	31.2745	60.3618	small intestine	7.84421	0.423434	6.70109	8.67344e-27
p10@ENO1	chr1:8926441-8926473,-	19.0009	12.2047	32.1929	skeletal muscle (fetal)	2.91988	0.323117	6.03129	9.07609e-27
p@chr11:47256459..47256470,+	chr11:47256459-47256470,+	25.3346	45.7675	30.1809	adrenal gland	5.02439	0.140549	7.90814	1.83533e-26
p2@NDUFV1	chr11:67377936-67377955,+	27.868	12.9675	32.1929	medial temporal gyrus	4.58112	0.61377	5.30965	2.66524e-26
p9@PTGDS	chr9:139873544-139873562,+	140.607	139.591	197.182	substantia nigra	39.6689	2.42548	6.03576	2.87415e-26
p3@SHC4	chr15:49255330-49255353,-	53.2026	23.6466	72.4341	eye muscle inferior rectus	11.8325	0.639062	6.28292	2.2452e-25
p@chr22:50965406..50965459,-	chr22:50965406-50965459,-	32.9349	23.6466	22.1327	palm skin	5.53649	0.4356	5.91251	7.62035e-25
p@chr19:11532498..11532544,-	chr19:11532498-11532544,-	44.3355	36.614	24.1447	retina	6.86568	0.943056	5.21516	1.05669e-24
p@chr22:50327886..50327904,-	chr22:50327886-50327904,-	12.6673	17.5442	26.1568	eye muscle lateral	2.64166	0.119144	7.30107	5.60774e-24
p1@ENST00000413911	chr2:191746709-191746734,-	17.7342	28.9861	22.1327	caudate nucleus (newborn)	3.87821	0.47296	5.60069	1.56003e-23
p@chr11:100586137..100586142,+	chr11:100586137-100586142,+	22.8011	15.2558	78.4703	Universal RNA	6.3204	0.473131	6.35925	1.7841e-23
p@chr2:217526641..217526672,+	chr2:217526641-217526672,+	49.4024	27.4605	108.651	adipose	22.082	0.741241	6.38241	3.88396e-22
p4@TSPAN6	chrX:99891770-99891782,-	62.0697	75.5164	92.5547	parotid gland	21.0193	1.55309	5.62627	4.51823e-22
p1@CLRN1	chr3:150690508-150690520,-	26.6013	21.3582	74.4462	retina	5.17045	0.0735818	9.11507	4.90693e-22
p@chr11:64008355..64008371,-	chr11:64008355-64008371,-	16.4675	13.7303	72.4341	testis	5.82506	0.737935	5.53481	9.41795e-22
p3@FGF7	chr15:49716703-49716720,+	106.405	146.456	112.675	tongue	15.0883	1.144	6.73483	1.39678e-21
p3@EGLN3	chr14:34420212-34420219,-	32.9349	10.6791	24.1447	skin	8.27369	0.460723	5.6154	2.64599e-21
p5@NOL3	chr16:67207821-67207836,+	49.4024	12.2047	38.2291	eye muscle lateral	10.5666	0.848894	5.29287	3.25152e-21
p9@TFAP2B	chr6:50786057-50786069,+	16.4675	13.7303	18.1085	tongue epidermis fungiform papillae	2.86966	0.0711974	7.82121	3.71404e-21
p@chr3:99354394..99354405,+	chr3:99354394-99354405,+	27.868	24.4093	32.1929	aorta	5.6577	0.116057	7.92251	7.18942e-21
p3@C4orf49	chr4:140201625-140201651,-	17.7342	18.307	18.1085	adrenal gland	5.02439	0.0683832	8.04413	7.43308e-21
p5@ERG	chr21:40032558-40032578,-	36.7351	56.4466	44.2653	aorta	30.6459	0.397032	6.85044	1.67913e-20
p3@DDIT4	chr10:74034090-74034110,+	53.2026	12.2047	78.4703	bone marrow	23.5684	0.938746	5.67493	2.31088e-20
p9@TSPAN6	chrX:99891213-99891231,-	24.0678	26.6977	34.205	smal lintestine (fetal)	10.3576	0.157086	7.4943	2.6367e-20
p3@TFAP2B	chr6:50786547-50786564,+	55.736	69.4141	50.3015	locus coeruleus (newborn)	6.90884	0.322835	7.5011	8.62283e-20
p5@SHC4	chr15:49255632-49255650,-	31.6682	11.4419	30.1809	testis	5.91294	0.351188	6.12028	4.34684e-19
p@chr4:111563270..111563277,+	chr4:111563270-111563277,+	36.7351	22.121	14.0844	retina	4.32284	0.0237519	9.9995	5.73496e-19
p14@PTGDS	chr9:139873437-139873444,+	11.4006	25.1721	30.1809	locus coeruleus	4.43328	0.445644	5.64185	8.48904e-19
p3@TIPARP	chr3:156395692-156395737,+	12.6673	51.8699	24.1447	substantia nigra	19.8345	0.746692	5.30702	1.69009e-18
p2@NOG	chr17:54671184-54671198,+	15.2007	20.5954	12.0724	tongue epidermis fungiform papillae	2.86966	0.24554	6.02201	2.63283e-18
p1@ENST00000354541	chr10:91043477-91043497,+	13.934	10.6791	14.0844	cerebellum (newborn)	4.48361	0.175682	6.19817	5.93183e-18
p@chr11:64010049..64010095,+	chr11:64010049-64010095,+	68.4033	28.9861	46.2774	parotid gland	13.0464	0.614945	6.28309	8.3517e-18
p2@TFAP2B	chr6:50786571-50786590,+	105.138	69.4141	56.3377	substantia nigra	12.1054	0.539366	7.15676	1.05981e-17
p@chr1:172502743..172502777,+	chr1:172502743-172502777,+	63.3364	34.3256	40.2412	adipose	15.591	0.552023	6.37975	2.14794e-17
p7@SLC4A4	chr4:72052624-72052640,+	13.934	34.3256	20.1206	pancreas	9.24419	0.622818	5.19366	2.91873e-17
p3@OLFML1	chr11:7506584-7506608,+	13.934	16.7814	16.0965	uterus (fetal)	3.81982	0.31855	5.61425	3.52352e-17
p13@PRKAR1A	chr17:66508191-66508201,+	19.0009	19.0698	20.1206	urethra	5.36995	0.519646	5.22217	3.90915e-17
p3@NTN1	chr17:8924837-8924872,+	39.2686	64.0745	40.2412	rectum (fetal)	10.3632	1.37259	5.12389	5.0921e-17
p1@ENST00000391154	chr1:147994144-147994148,+	276.147	98.4002	62.3738	achilles tendon	28.1622	2.72212	5.74153	6.23311e-17
p19@TMEM178	chr2:39892470-39892477,+	12.6673	12.9675	20.1206	cerebellum	6.37498	0.187972	6.34232	7.6188e-17
p3@COL4A3	chr2:228029355-228029366,+	25.3346	24.4093	30.1809	vitreous humor	6.36095	0.570956	5.54416	1.19145e-16
p3@DNAJC6	chr1:65713877-65713906,+	129.206	124.335	116.699	corpus callosum	23.5029	2.84032	5.4413	1.43493e-16
p2@RPS8	chr1:45241706-45241728,+	38.0018	50.3443	52.3135	adipose	17.8183	1.11518	5.39383	5.42134e-16
p6@ZFHX4	chr8:77596014-77596033,+	17.7342	21.3582	22.1327	bone marrow	5.15558	0.283237	6.17101	6.26912e-16
p1@MCHR1	chr22:41075480-41075506,+	60.8029	60.2606	74.4462	pineal gland	20.799	1.38005	5.56142	7.33146e-16
p6@FGF7	chr15:49716289-49716340,+	41.802	86.9583	46.2774	gall bladder	10.368	0.89229	6.03098	1.62852e-14
p@chr22:41681706..41681732,+	chr22:41681706-41681732,+	20.2676	19.8326	44.2653	caudate nucleus (newborn)	6.20514	0.243801	6.84984	1.69135e-14
p4@ERG	chr21:40032581-40032605,-	20.2676	21.3582	24.1447	aorta	15.5587	0.330958	6.04969	3.73016e-14
p11@MTHFR	chr1:11865532-11865537,-	10.1338	21.3582	20.1206	heart tricuspid valve	5.69617	0.246806	6.12324	5.03151e-14
p@chr3:99357506..99357537,-	chr3:99357506-99357537,-	13.934	16.7814	14.0844	thyroid (fetal)	6.48874	0.274595	5.76508	5.60166e-14
p6@FAM65B	chr6:25042390-25042405,-	60.8029	43.4791	70.4221	pituitary gland	15.7383	0.494361	6.88017	6.28768e-14
p@chr11:18429207..18429235,+	chr11:18429207-18429235,+	16.4675	12.9675	30.1809	palm skin	11.073	0.561719	5.14474	8.18963e-14
p3@PITX2	chr4:111544254-111544270,-	38.0018	24.4093	28.1688	umbilical cord (fetal)	8.33909	0.368225	6.3575	1.23593e-13
p10@FGF7	chr15:49716675-49716698,+	25.3346	17.5442	12.0724	tongue	3.38186	0.305566	5.90556	1.26444e-13
p@chr9:139872149..139872158,+	chr9:139872149-139872158,+	27.868	13.7303	34.205	spinal cord (newborn)	5.24005	0.551897	5.51676	1.6284e-13
p3@SFRP1	chr8:41167120-41167134,-	11.4006	24.4093	28.1688	uterus (fetal)	8.59459	0.342527	5.96027	1.78021e-13
p3@CLEC11A	chr19:51226648-51226668,+	10.1338	10.6791	14.0844	bone marrow	5.89209	0.182512	5.99402	5.15105e-13
p9@ITM2C	chr2:231740417-231740433,+	13.934	24.4093	10.0603	occipital lobe	9.33498	0.469606	5.10256	6.27269e-13
p@chr15:63656527..63656531,-	chr15:63656527-63656531,-	27.868	11.4419	32.1929	skin	16.5474	0.577667	5.36666	1.07784e-12
p2@LMX1B	chr9:129376233-129376251,+	87.4042	76.2792	58.3497	parotid gland	26.8177	0.773615	6.57998	1.17112e-12
p@chr16:28549385..28549408,-	chr16:28549385-28549408,-	12.6673	22.8838	66.398	parotid gland	17.3953	0.628064	5.75776	1.23614e-12
p@chr15:74218632..74218686,-	chr15:74218632-74218686,-	20.2676	19.8326	20.1206	aorta	10.1367	0.426928	5.55516	1.69925e-12
p8@FGF7	chr15:49716638-49716654,+	25.3346	35.0884	20.1206	bone marrow	6.6286	0.526308	5.67275	4.09022e-12
p4@FGF7	chr15:49716475-49716504,+	19.0009	32.0373	42.2532	gall bladder	11.4314	0.692181	5.48949	7.00249e-12
p@chr22:50331023..50331030,+	chr22:50331023-50331030,+	35.4684	22.121	64.3859	amygdala (newborn)	21.3788	0.72467	5.81009	1.22762e-11
p3@EDN3	chr20:57875644-57875657,+	29.1347	61.0234	46.2774	retina	31.0227	1.19406	5.25123	1.76415e-11
p8@PITX2	chr4:111563076-111563124,-	25.3346	12.9675	30.1809	retina	10.8495	0.122024	7.54748	2.05442e-11
p1@ATAD3C	chr1:1397841-1397862,+	25.3346	13.7303	26.1568	pancreas	9.24419	0.600646	5.17773	2.74727e-11
p8@SCNN1A	chr12:6484376-6484402,-	36.7351	27.4605	48.2894	tongue epidermis fungiform papillae	14.3483	0.65365	5.84204	1.65843e-10
p2@PITX2	chr4:111558135-111558198,-	112.739	127.386	138.832	retina	43.3131	1.56784	6.33215	2.22007e-10
p5@KIF26B	chr1:245318423-245318444,+	27.868	17.5442	16.0965	cerebellum (newborn)	20.1763	0.57942	5.14508	2.77273e-10
p1@TFAP2B	chr6:50786591-50786614,+	287.547	173.917	183.097	epididymis	102.494	2.6947	6.31709	3.27839e-10
p4@BCAS3	chr17:59234805-59234819,+	11.4006	12.9675	20.1206	epididymis	9.3176	0.444986	5.05857	3.80451e-10
p9@RBBP6	chr16:24549074-24549082,+	10.1338	19.8326	34.205	placenta	16.1709	0.204034	6.71201	4.86663e-10
p4@FAM65B	chr6:25042412-25042446,-	51.9358	32.8001	42.2532	pituitary gland	15.0541	0.762931	5.79397	6.7866e-10
p@chr3:138022481..138022501,-	chr3:138022481-138022501,-	22.8011	14.493	16.0965	parotid gland	8.69763	0.459975	5.27392	9.8355e-10
p2@COL4A6	chrX:107682673-107682697,-	36.7351	28.2233	42.2532	adipose	12.9261	0.895561	5.31849	1.07276e-09
p@chr2:191677687..191677729,-	chr2:191677687-191677729,-	38.0018	35.8512	12.0724	umbilical cord (fetal)	22.2376	0.419039	6.09489	3.23675e-09
p2@RAB17	chr2:238499725-238499747,-	16.4675	34.3256	26.1568	adipose	16.1386	0.570115	5.49156	3.75919e-09
p1@ENST00000455460	chr17:67957811-67957837,+	48.1357	23.6466	76.4583	skeletal muscle (fetal)	48.178	1.25623	5.29774	1.00237e-08
p@chr13:31191263..31191288,+	chr13:31191263-31191288,+	10.1338	14.493	50.3015	caudate nucleus (newborn)	13.9616	0.740661	5.07559	1.05173e-08
p@chr6:2104573..2104613,-	chr6:2104573-2104613,-	13.934	12.2047	10.0603	submaxillary gland	9.21988	0.28884	5.38457	3.53595e-08
p1@PITX2	chr4:111544219-111544240,-	112.739	97.6374	114.687	retina	58.994	2.31316	5.54975	5.81888e-08
p1@ENO1-IT1	chr1:8938079-8938121,-	16.4675	12.9675	16.0965	testis	14.734	0.300148	5.66008	6.16311e-08
p15@ENO3	chr17:4857069-4857082,+	12.6673	11.4419	20.1206	artery	9.36357	0.336395	5.45375	2.75364e-06
p4@TNNC1	chr3:52485849-52485879,-	20.2676	24.4093	52.3135	artery	23.4089	0.985265	5.03623	0.0001986
Transcription factors are shown in bold. Promoters are sorted by statistical significance (adjusted P-value).

## Sheet: Table S3b
Table S3b. List of 206 promoters specifically expressed in cultured corneal endothelial cells.
promoter	position	Expression in cultured CECs (tpm)		Highest expression in other samples		mean expression in other samples (tpm)	log2 fold change (CEC - others)	adjusted P-value
		cultured-CEC_1	cultured-CEC_2	primary cell	expression (tpm)
p2@SLC4A11	chr20:3220197-3220212,-	2012.56	925.504	renal proximal tubular epithelial cell	12.7707	0.55023	11.3825	5.66267e-142
p3@POU6F2	chr7:39017504-39017519,+	136.298	112.628	hepatocyte	1.77229	0.0033065	15.2	3.38228e-115
p@chr4:81974774..81974778,+	chr4:81974774-81974778,+	298.695	83.2464	mature adipocyte	3.8668	0.0369982	12.3336	7.98357e-101
p1@CHST6	chr16:75529294-75529376,-	577.089	537.429	chondrocyte	48.3448	1.4948	8.54225	8.36629e-79
p1@COL4A3	chr2:228029332-228029347,+	394.393	362.367	omental preadipocyte	7.79661	0.233403	10.6628	5.29949e-78
p@chr8:115584867..115584882,+	chr8:115584867-115584882,+	17.3997	22.0358	hepatic stellate cells (lipocyte)	0.493732	0.00462186	12.0587	3.15254e-73
p@chr7:39018373..39018384,+	chr7:39018373-39018384,+	31.8994	40.399	hepatocyte	1.3173	0.00348033	13.3425	2.76515e-68
p6@CLEC2D	chr12:9821320-9821338,+	188.497	11.0179	chorionic membrane cells	6.17295	0.0525729	10.8899	2.63141e-61
p2@BMP3	chr4:81951957-81951988,+	217.496	71.0043	mature adipocyte	9.02253	0.0389204	11.8558	4.54086e-54
p1@MIR184	chr15:79501729-79501736,+	162.397	157.923	lens epithelial cells	7.22412	0.0247024	12.6626	5.92682e-52
p9@ANK2	chr4:114038344-114038388,+	14.4997	13.4663	immature langerhans cells	0.984816	0.0041332	11.7241	1.57237e-50
p1@PCP4	chr21:41239344-41239371,+	289.995	1820.4	retinal pigment epithelial cells	51.9733	0.540641	10.9306	5.48687e-48
p@chr1:236647096..236647105,+	chr1:236647096-236647105,+	153.697	154.251	common myeloid progenitor	25.3775	1.5462	6.63782	4.78266e-43
p1@MAGI3	chr1:113933117-113933146,+	321.894	105.282	hepatocyte	60.2577	2.92973	6.18792	7.3255e-37
p@chr19:5708604..5708605,+	chr19:5708604-5708605,+	89.8984	55.0895	neutrophils	9.07079	0.581247	6.96257	3.39414e-36
p1@FGF10	chr5:44389509-44389536,-	150.797	171.39	pulmonary artery smooth muscle cells	18.442	0.22861	9.46079	1.27019e-35
p12@ENO1	chr1:8926369-8926385,-	118.898	78.3496	Sertoli cells	21.7541	1.01741	6.59896	1.47935e-32
p9@ENO1	chr1:8924055-8924074,-	75.3986	83.2464	esophageal epithelial cells	23.2042	1.38131	5.84362	1.5921e-32
p1@ENO1P1	chr1:236646609-236646642,+	89.8984	67.3317	esophageal epithelial cells	23.2042	1.09971	6.15961	4.00864e-32
p@chr3:99354394..99354405,+	chr3:99354394-99354405,+	17.3997	34.2779	perirenal adipocyte	2.93296	0.0425667	9.2456	2.14365e-31
p6@ZFHX4	chr8:77596014-77596033,+	49.2991	39.1748	brain vascular smooth muscle cells	3.73081	0.125711	8.45899	6.49238e-31
p1@COL4A4	chr2:228028911-228028932,-	339.294	407.663	Sertoli cells	55.229	1.49354	7.96615	7.76245e-31
p@chr5:122990895..122990915,+	chr5:122990895-122990915,+	110.198	110.179	CD4+CD25+CD45RA+ naïve regulatory T cells	34.2038	1.44542	6.25235	1.1127e-28
p1@BMP3	chr4:81951908-81951935,+	84.0985	20.8116	mature adipocyte	6.87431	0.0267308	10.9384	4.69794e-28
p2@COL8A2	chr1:36590788-36590803,-	287.095	254.636	differentiated osteoblast	98.4778	1.06418	7.99169	6.6876e-28
p2@MAGI3	chr1:113933151-113933162,+	78.2986	26.9327	CD4+ T Cells	6.15609	0.386549	7.0887	6.94467e-27
p5@ADCY2	chr5:7395894-7395938,+	11.5998	15.9148	neural stem cells	2.17809	0.0156235	9.78227	8.10852e-27
p3@SULF1	chr8:70378852-70378866,+	408.893	1465.38	olfactory epithelial cells	159.741	2.78844	8.39266	1.22182e-26
p1@ENST00000516495	chr11:111692192-111692199,-	92.7983	30.6053	carotid smooth muscle cells	22.3677	0.513637	6.90842	2.83462e-26
p3@COL4A3	chr2:228029355-228029366,+	17.3997	17.139	mesenchymal precursor cell (ovarian cancer right ovary)	1.16397	0.0204472	9.72209	4.8769e-26
p16@APP	chr21:27484355-27484373,-	46.3991	52.6411	hepatic sinusoidal endothelial cells	6.88523	0.61819	6.32382	4.90382e-25
p9@TCF4	chr18:52989565-52989623,-	121.798	126.094	plasmacytoid dendritic cells	46.5044	1.00471	6.94678	5.1715e-25
p3@MSMP	chr9:35754222-35754237,-	43.4992	75.9011	dark melanocyte	6.58787	0.116783	8.99776	1.73227e-24
p1@MSMP	chr9:35754253-35754279,-	266.795	699.025	iris pigment epithelial cells	77.3506	0.980768	8.94363	3.7223e-24
p@chr1:39624527..39624560,+	chr1:39624527-39624560,+	197.196	260.757	skeletal muscle cells differentiated into myotubes (multinucleated)	67.5159	0.821734	8.12231	3.62859e-23
p2@NDNF	chr4:121993700-121993727,-	272.595	328.089	trabecular meshwork cells	106.566	1.45742	7.68704	1.05449e-22
p4@TSPAN6	chrX:99891770-99891782,-	63.7988	101.61	hepatocyte	11.7662	1.35597	5.93056	1.18007e-22
p3@SHC4	chr15:49255330-49255353,-	26.0995	59.9864	chondrocyte	20.1947	0.176318	7.93146	1.74024e-22
p18@APP	chr21:27484338-27484350,-	31.8994	53.8653	granulocyte macrophage progenitor	6.56461	0.614008	6.12598	1.79761e-22
p@chr15:63656527..63656531,-	chr15:63656527-63656531,-	31.8994	20.8116	corneal epithelial cells	2.91089	0.134218	7.61738	6.34839e-22
p@chr2:133013326..133013337,-	chr2:133013326-133013337,-	46.3991	33.0537	neutrophils	22.677	0.414243	6.58348	8.84589e-22
p@chr6:152712662..152712705,-	chr6:152712662-152712705,-	40.5993	18.3632	perirenal adipocyte	3.91062	0.0615139	8.90467	1.13398e-21
p10@LYRM4	chr6:5133137-5133147,-	11.5998	12.2421	CD19+ B Cells (pluriselect)	2.27912	0.0329573	8.49869	1.58538e-21
p1@CA3	chr8:86351078-86351094,+	278.395	290.138	mature adipocyte	137.916	0.707399	8.6505	1.70584e-21
p@chr13:32802694..32802724,+	chr13:32802694-32802724,+	23.1996	33.0537	common myeloid progenitor	25.3775	0.123643	7.82961	1.71153e-21
p8@PITX2	chr4:111563076-111563124,-	34.7994	15.9148	conjunctival fibroblast	2.68478	0.0128075	10.9512	6.26746e-21
p3@BMP3	chr4:81951855-81951867,+	28.9995	14.6905	mature adipocyte	3.8668	0.014043	10.6032	6.30516e-21
p5@TFAP2B	chr6:50786509-50786527,+	46.3991	26.9327	olfactory epithelial cells	6.45921	0.0472144	9.601	7.55106e-21
p1@GRP	chr18:56887381-56887399,+	339.294	58.7622	skeletal muscle cells differentiated into myotubes (multinucleated)	68.9787	0.407777	8.93098	6.87414e-20
p3@PTGDS	chr9:139873495-139873543,+	165.297	94.2643	pericytes	48.8858	0.650202	7.64097	1.69647e-19
p8@ENO1	chr1:8923998-8924033,-	66.6988	44.0716	Sertoli cells	17.4033	1.53475	5.17342	4.23738e-19
p13@CTGF	chr6:132270118-132270130,-	57.9989	61.2106	omental adipocyte	13.9107	0.540178	6.78585	8.6541e-19
p@chr12:15034857..15034886,-	chr12:15034857-15034886,-	66.6988	41.6232	perirenal adipocyte	21.5084	0.169809	8.3172	4.64325e-18
p@chr4:156387212..156387216,-	chr4:156387212-156387216,-	107.298	39.1748	hepatocyte	17.7229	1.96017	5.22351	4.73988e-18
p@chr11:60428811..60428813,+	chr11:60428811-60428813,+	72.4987	23.26	CD14+ monocytes (treated with Trehalose dimycolate)	10.6929	0.685034	6.12708	7.34033e-18
p@chr12:15035939..15035972,-	chr12:15035939-15035972,-	214.596	74.6769	omental adipocyte	57.8956	0.486443	8.21595	1.64265e-17
p@chrY:10035025..10035038,+	chrY:10035025-10035038,+	101.498	78.3496	carotid smooth muscle cells	67.1032	1.42788	5.97676	1.05985e-16
p2@ATP5A1	chr18:43669647-43669681,-	63.7988	34.2779	carotid smooth muscle cells	11.1839	1.39462	5.13596	1.26597e-16
p17@APP	chr21:27394286-27394319,-	20.2996	25.7085	prostate epithelial cells	3.86831	0.500479	5.52244	2.44057e-15
p@chr2:217526641..217526672,+	chr2:217526641-217526672,+	168.197	108.955	mesenchymal precursor cell (ovarian cancer metastasis)	30.1714	1.44415	6.58431	3.17135e-15
p2@C4orf49	chr4:140201597-140201617,-	130.498	29.3811	Sertoli cells	69.6131	0.503371	7.31114	3.77769e-15
p3@VAMP8	chr2:85806236-85806245,+	40.5993	24.4842	corneal epithelial cells	5.82177	0.300031	6.76103	3.77769e-15
p@chr2:232264831..232264836,+	chr2:232264831-232264836,+	153.697	44.0716	chorionic membrane cells	37.6138	0.661661	7.22351	3.91346e-15
p1@ENST00000496373	chr5:34038404-34038415,+	142.097	74.6769	gingival fibroblast (aggressive periodontitis)	16.3503	1.13681	6.57506	1.24998e-14
p@chr3:124839020..124839023,+	chr3:124839020-124839023,+	17.3997	31.8295	chorionic membrane cells	5.08454	0.060281	8.67359	1.47421e-14
p5@AL359627	chr6:75794403-75794415,-	49.2991	31.8295	omental preadipocyte	8.59197	0.219442	7.53023	1.49204e-14
p5@ERG	chr21:40032558-40032578,-	31.8994	42.8474	chondrocyte	22.6425	0.142387	8.03605	4.25423e-14
p4@PTGDS	chr9:139874396-139874457,+	121.798	48.9685	pericytes	55.2971	0.613613	7.12048	6.82741e-14
p8@APP	chr21:27394320-27394368,-	43.4992	44.0716	hepatocyte	17.6492	1.1674	5.22908	7.30868e-14
p@chr3:99514927..99514940,+	chr3:99514927-99514940,+	89.8984	100.385	perirenal adipocyte	33.2403	1.13057	6.39495	9.12002e-14
p1@PDE11A	chr2:178937478-178937510,-	20.2996	69.7801	hepatocyte	28.9806	0.247555	7.50731	1.21616e-13
p1@ENST00000357401	chr21:27778241-27778291,+	52.199	67.3317	bronchial epithelial cell	28.4958	0.890997	6.06775	1.22809e-13
p7@SLC4A4	chr4:72052624-72052640,+	17.3997	14.6905	neural stem cells	3.80232	0.0937374	7.41929	1.59415e-13
p@chr9:139873670..139873734,+	chr9:139873670-139873734,+	121.798	50.1927	pericytes	67.7189	0.585626	7.19813	2.25451e-13
p9@TFAP2B	chr6:50786057-50786069,+	23.1996	14.6905	olfactory epithelial cells	4.96862	0.0362087	9.03127	3.83661e-13
p10@APP	chr21:27423339-27423352,-	31.8994	51.4169	hepatocyte	10.9257	1.01577	5.35795	7.98574e-13
p@chr3:105295069..105295077,+	chr3:105295069-105295077,+	20.2996	14.6905	dendritic cells (immature monocyte derived)	6.02634	0.186635	6.55058	8.53996e-13
p5@SHC4	chr15:49255632-49255650,-	14.4997	23.26	light melanocyte	8.12814	0.165338	6.83529	1.08337e-12
p4@DIRAS3	chr1:68516345-68516360,-	49.2991	18.3632	hepatic stellate cells (lipocyte)	11.2945	0.338242	6.64415	1.40272e-12
p@chr14:74951249..74951272,-	chr14:74951249-74951272,-	17.3997	31.8295	differentiated osteoblast	9.84778	0.569069	5.43477	1.68261e-12
p2@ENST00000518706	chr8:78311303-78311320,+	17.3997	20.8116	meningeal cells	4.45743	0.0760116	7.97356	2.49728e-12
p5@BCL2L13	chr22:18189504-18189531,+	46.3991	40.399	plasmacytoid dendritic cells	15.0825	1.12101	5.27479	2.61181e-12
p5@LOC100128054	chr10:96046656-96046672,-	17.3997	31.8295	omental adipocyte	16.2291	0.101949	7.91552	2.63417e-12
p1@ENST00000518143	chr8:77595697-77595714,-	20.2996	31.8295	pulmonary artery smooth muscle cells	11.0652	0.294083	6.46972	3.0713e-12
p5@COL8A1	chr3:99463740-99463765,+	17.3997	33.0537	perirenal adipocyte	9.77655	0.257519	6.61413	3.48236e-12
p@chr12:38531589..38531619,+	chr12:38531589-38531619,+	69.5987	51.4169	gingival fibroblast (aggressive periodontitis)	18.4829	1.53111	5.30447	3.59611e-12
p@chr3:99514547..99514558,+	chr3:99514547-99514558,+	17.3997	22.0358	breast adipocyte	5.9072	0.176326	6.80511	6.0044e-12
p@chr4:30721263..30721290,+	chr4:30721263-30721290,+	63.7988	46.5201	salivary acinar cells	10.3578	0.980201	5.81439	6.87459e-12
p2@AL359627	chr6:75794459-75794475,-	75.3986	28.1569	omental adipocyte	13.9107	0.436586	6.88992	8.1891e-12
p2@LMX1B	chr9:129376233-129376251,+	75.3986	51.4169	trabecular meshwork cells	55.1205	0.269024	7.88078	8.59342e-12
p1@uc001aaz.2	chr1:566901-566923,+	20.2996	13.4663	cardiac myocyte	9.10881	0.245485	6.10379	9.71062e-12
p@chr2:217526606..217526625,+	chr2:217526606-217526625,+	52.199	41.6232	differentiated osteoblast	14.7717	0.609973	6.26504	1.04847e-11
p3@TSPAN6	chrX:99891816-99891831,-	110.198	91.8159	lymphatic endothelial cells	34.1026	2.88855	5.12797	1.08559e-11
p@chr2:56094041..56094058,-	chr2:56094041-56094058,-	46.3991	25.7085	tenocyte	9.85887	0.377719	6.57669	1.34901e-11
p3@APOD	chr3:195306243-195306291,-	55.099	89.3675	choroid plexus fibroblast	27.2446	0.559939	7.01125	1.90593e-11
p9@APP	chr21:27423360-27423381,-	26.0995	36.7264	prostate epithelial cells	9.91255	0.900923	5.12381	2.35434e-11
p@chr21:18949958..18949961,+	chr21:18949958-18949961,+	11.5998	12.2421	hepatocyte	5.2692	0.0926264	7.00786	2.5973e-11
p8@SNRPN	chr15:25207254-25207268,+	11.5998	15.9148	Sertoli cells	4.35082	0.271352	5.66388	3.33529e-11
p7@CTGF	chr6:132269835-132269894,-	55.099	78.3496	perirenal adipocyte	25.419	1.24864	5.73978	3.82434e-11
p2@TFAP2B	chr6:50786571-50786590,+	55.099	25.7085	olfactory epithelial cells	13.9121	0.184312	7.7762	4.0444e-11
p3@C4orf49	chr4:140201625-140201651,-	63.7988	17.139	Sertoli cells	31.5594	0.310769	7.02483	4.38185e-11
p10@FAM65B	chr6:25042366-25042383,-	31.8994	19.5874	granulocyte macrophage progenitor	4.77581	0.172204	7.22394	5.8978e-11
p22@APP	chr21:27462351-27462364,-	26.0995	13.4663	pulmonary artery smooth muscle cells	11.0652	0.391125	5.66048	6.56327e-11
p1@RAB17	chr2:238499337-238499408,-	86.9984	36.7264	hepatocyte	38.2017	0.296444	7.70516	6.74704e-11
p1@PCDHB2	chr5:140474181-140474227,+	78.2986	34.2779	neurons	25.7256	1.08059	5.70294	1.07887e-10
p9@PTGDS	chr9:139873544-139873562,+	40.5993	19.5874	pericytes	23.6415	0.205308	7.19551	1.45568e-10
p2@LOC100128054	chr10:96046756-96046775,-	55.099	51.4169	omental preadipocyte	17.5424	0.478555	6.79817	1.46428e-10
p2@OLFML1	chr11:7506988-7507005,+	78.2986	37.9506	prostate smooth muscle cells	22.3441	0.44344	7.03427	2.08429e-10
p6@REXO2	chr11:114310081-114310082,+	37.6993	11.0179	Sertoli cells	8.70163	0.417878	5.86521	2.53901e-10
p12@CTGF	chr6:132269939-132269966,-	28.9995	36.7264	hepatic sinusoidal endothelial cells	13.7705	0.564889	5.86235	3.24164e-10
p@chr2:36726393..36726410,+	chr2:36726393-36726410,+	17.3997	29.3811	olfactory epithelial cells	8.09171	0.526181	5.47421	4.01473e-10
p@chr5:106716071..106716075,-	chr5:106716071-106716075,-	98.5982	41.6232	dark melanocyte	19.6393	1.8902	5.21302	4.59645e-10
p@chr1:51702164..51702167,-	chr1:51702164-51702167,-	14.4997	11.0179	CD133+ stem cells (cord blood derived)	11.0694	0.384831	5.05112	4.66262e-10
p1@ENST00000354541	chr10:91043477-91043497,+	20.2996	18.3632	iris pigment epithelial cells	7.23869	0.181753	6.73282	4.80096e-10
p9@GMDS	chr6:1626471-1626487,-	46.3991	14.6905	chondroblast	10.6605	0.168986	7.49788	5.44498e-10
p4@SERPINF1	chr17:1673118-1673165,+	46.3991	45.2958	plasmacytoid dendritic cells	29.8999	0.878442	5.70575	5.4858e-10
p3@DNAJC6	chr1:65713877-65713906,+	110.198	74.6769	gingival fibroblast	35.6465	0.957631	6.59286	5.85932e-10
p@chr17:1680583..1680600,+	chr17:1680583-1680600,+	40.5993	28.1569	hepatocyte	17.1249	0.464519	6.20961	6.41135e-10
p3@TFAP2B	chr6:50786547-50786564,+	40.5993	18.3632	olfactory epithelial cells	10.931	0.13806	7.73836	9.94023e-10
p2@PTGDS	chr9:139873445-139873481,+	72.4987	66.1075	pericytes	67.3182	0.890838	6.28161	1.18747e-09
p10@CTGF	chr6:132270276-132270290,-	28.9995	72.2285	perirenal adipocyte	16.6201	0.956549	5.72555	1.53138e-09
p@chr9:89559699..89559714,-	chr9:89559699-89559714,-	11.5998	12.2421	Sertoli cells	4.35082	0.110317	6.75569	1.68325e-09
p1@LOC100128054	chr10:96046794-96046821,-	72.4987	64.8832	breast adipocyte	30.5633	0.75733	6.50305	1.86697e-09
p@chr9:139874657..139874682,-	chr9:139874657-139874682,-	40.5993	24.4842	pericytes	23.2408	0.268918	6.91898	2.26708e-09
p@chr1:114523110..114523125,+	chr1:114523110-114523125,+	28.9995	23.26	skeletal muscle cells differentiated into myotubes (multinucleated)	7.69005	0.419574	5.96062	2.80076e-09
p@chr9:139876097..139876149,-	chr9:139876097-139876149,-	63.7988	34.2779	umbilical mesenchymal stem cells	29.1017	0.465557	6.71881	4.85324e-09
p@chr17:8906396..8906411,+	chr17:8906396-8906411,+	37.6993	33.0537	neural stem cells	13.6883	0.28439	6.95878	5.02349e-09
p2@PITX2	chr4:111558135-111558198,-	121.798	148.13	omental preadipocyte	35.0848	1.51038	6.48152	5.14912e-09
p1@Z70770	chr2:105474484-105474503,+	26.0995	14.6905	cerebral cortex astrocyte	9.21738	0.0965648	7.7225	8.78762e-09
p3@NDNF	chr4:121993443-121993454,-	14.4997	37.9506	bone marrow mesenchymal stem cells	13.5365	0.241282	6.76408	9.56567e-09
p@chr9:117359938..117359952,+	chr9:117359938-117359952,+	26.0995	15.9148	dendritic cells (immature monocyte derived)	12.0527	0.569494	5.20506	1.27989e-08
p@chr1:68512275..68512291,-	chr1:68512275-68512291,-	11.5998	18.3632	mesenchymal precursor cell (ovarian cancer right ovary)	7.36727	0.105435	7.15068	1.67997e-08
p@chr1:163116977..163117007,-	chr1:163116977-163117007,-	14.4997	17.139	internal thoracic artery smooth muscle cells	9.66588	0.0875134	7.49797	1.79542e-08
p1@ANGPTL7	chr1:11249404-11249419,+	263.895	94.2643	chondrocyte	176.244	1.2069	7.21315	3.46672e-08
p2@GSC	chr14:95236551-95236576,-	31.8994	26.9327	olfactory epithelial cells	20.1229	0.28309	6.6992	3.47459e-08
p4@TFAP2B	chr6:50789717-50789729,+	40.5993	33.0537	olfactory epithelial cells	27.6755	0.279924	7.03957	4.26539e-08
p@chr3:196802185..196802189,-	chr3:196802185-196802189,-	20.2996	17.139	promyelocytes/myelocytes	15.703	0.543874	5.10511	5.45151e-08
p4@SVEP1	chr9:113342332-113342358,-	43.4992	22.0358	Sertoli cells	13.0524	0.501063	6.03113	6.41398e-08
p1@PCDHB10,p1@PCDHB9	chr5:140571902-140571967,+	34.7994	28.1569	neural stem cells	23.1941	0.714159	5.46196	6.86196e-08
p3@SRPX2	chrX:99899397-99899408,+	11.5998	40.399	conjunctival fibroblast	10.9628	0.625128	5.37818	1.16188e-07
p@chr21:27254020..27254040,-	chr21:27254020-27254040,-	20.2996	12.2421	prostate epithelial cells	4.83539	0.446186	5.1885	1.37784e-07
p1@ENST00000508328	chr4:57976101-57976199,+	69.5987	80.798	perirenal adipocyte	62.5699	2.04659	5.19941	1.80787e-07
p7@GMDS	chr6:1626414-1626429,-	49.2991	23.26	chondrocyte	22.0305	0.311873	6.86206	1.80787e-07
p1@CACNA1A	chr19:13617247-13617319,-	52.199	72.2285	carotid smooth muscle cells	24.613	1.27408	5.6097	1.98918e-07
p4@GMDS	chr6:1626436-1626467,-	57.9989	44.0716	chondroblast	44.0687	0.43932	6.86008	2.2616e-07
p1@ENST00000447876	chr2:105469636-105469702,-	23.1996	23.26	trabecular meshwork cells	9.18031	0.21449	6.75892	2.54832e-07
p@chr4:74980256..74980283,+	chr4:74980256-74980283,+	17.3997	183.632	salivary acinar cells	72.9444	1.45026	6.11497	3.25229e-07
p@chr1:57021102..57021107,-	chr1:57021102-57021107,-	40.5993	18.3632	airway smooth muscle cells	11.3937	0.649399	5.50455	3.75719e-07
p1@KCNK5	chr6:39197241-39197258,-	92.7983	51.4169	promyelocytes/myelocytes	46.7918	1.30061	5.79289	4.15613e-07
p3@LIPA	chr10:91102410-91102481,-	14.4997	22.0358	salivary acinar cells	8.10494	0.375826	5.60309	5.75126e-07
p1@PCDHB12	chr5:140588283-140588299,+	11.5998	13.4663	neural stem cells	8.71237	0.18636	6.0715	5.97323e-07
p1@PITX2	chr4:111544219-111544240,-	113.098	129.766	umbilical mesenchymal stem cells	90.3364	1.71872	6.14267	6.07228e-07
p@chr3:74663803..74663825,-	chr3:74663803-74663825,-	52.199	41.6232	skin fibroblast (spinal muscular atrophy)	22.3469	0.96916	5.59705	6.46603e-07
p7@SULF1	chr8:70378873-70378887,+	14.4997	83.2464	amniotic membrane mesenchymal stem cells	31.2967	0.697254	6.13121	6.68978e-07
p13@LMO7	chr13:76209973-76210013,+	20.2996	25.7085	skin fibroblast	9.01789	0.560322	5.35949	6.81854e-07
p@chr9:139874436..139874463,-	chr9:139874436-139874463,-	26.0995	36.7264	pericytes	31.2549	0.4256	6.20572	7.78775e-07
p3@COL8A1	chr3:99509555-99509574,+	23.1996	30.6053	differentiated osteoblast	19.6956	0.505521	5.73382	9.44538e-07
p10@PTGDS	chr9:139874662-139874682,+	14.4997	13.4663	pericytes	11.2197	0.124148	6.81547	9.91029e-07
p2@COL8A1	chr3:99509604-99509650,+	31.8994	44.0716	differentiated osteoblast	29.5433	0.865911	5.45509	9.98513e-07
p@chr2:56108835..56108875,-	chr2:56108835-56108875,-	57.9989	24.4842	synoviocyte	21.3728	0.868427	5.56955	1.21896e-06
p1@TFAP2B	chr6:50786591-50786614,+	144.997	58.7622	renal proximal tubular epithelial cell	52.5794	1.01747	6.64574	1.6128e-06
p@chr6:132271627..132271658,-	chr6:132271627-132271658,-	31.8994	50.1927	Sertoli cells	30.4557	1.23103	5.05931	1.75033e-06
p@chr8:70571835..70571855,+	chr8:70571835-70571855,+	14.4997	15.9148	olfactory epithelial cells	6.95607	0.225721	6.07407	1.96126e-06
p3@PITX2	chr4:111544254-111544270,-	28.9995	11.0179	trabecular meshwork cells	13.7705	0.329109	5.92592	2.29029e-06
p1@MYOC	chr1:171621815-171621835,-	66.6988	57.538	synoviocyte	61.7553	0.590256	6.71754	2.58319e-06
p9@CTGF	chr6:132270532-132270550,-	37.6993	34.2779	perirenal preadipocyte	14.7917	1.01622	5.14625	2.58848e-06
p2@OR51E2	chr11:4718911-4718938,-	23.1996	18.3632	retinal pigment epithelial cells	14.2825	0.196357	6.72567	2.93631e-06
p4@CHEK2	chr22:29108124-29108188,-	26.0995	29.3811	synoviocyte	23.921	0.659993	5.39339	3.24128e-06
p@chr17:1678349..1678364,+	chr17:1678349-1678364,+	17.3997	23.26	breast adipocyte	14.3827	0.444466	5.51538	3.44324e-06
p@chr2:231738125..231738143,+	chr2:231738125-231738143,+	20.2996	11.0179	mast cell	6.15664	0.481573	5.02307	3.5128e-06
p@chr6:75899015..75899053,-	chr6:75899015-75899053,-	52.199	12.2421	omental adipocyte	18.5475	0.613507	5.71476	3.73369e-06
p3@TM4SF1	chr3:149087248-149087262,-	28.9995	17.139	mesothelial cells	10.0739	0.637485	5.17743	4.19969e-06
p3@ITGBL1	chr13:102105139-102105150,+	57.9989	62.4348	omental preadipocyte	25.339	1.53926	5.28986	4.75942e-06
p@chr8:70414102..70414122,+	chr8:70414102-70414122,+	20.2996	19.5874	skin fibroblast (spinal muscular atrophy)	9.72505	0.329296	5.92039	5.05607e-06
p6@OBSL1	chr2:220417052-220417077,-	14.4997	14.6905	mesothelial cells	7.05631	0.448163	5.02532	5.96814e-06
p1@CRB2	chr9:126118469-126118531,+	104.398	28.1569	retinal pigment epithelial cells	31.8955	0.663538	6.6422	5.98418e-06
p18@CTGF	chr6:132270198-132270215,-	11.5998	13.4663	coronary artery smooth muscle cells	4.95352	0.319399	5.29423	6.71191e-06
p10@SULF1	chr8:70570755-70570781,+	14.4997	24.4842	chondroblast	10.3274	0.365842	5.73552	7.1296e-06
p2@DIRAS3	chr1:68516268-68516294,-	14.4997	30.6053	hepatic stellate cells (lipocyte)	18.1182	0.497309	5.503	7.65957e-06
p10@FGF7	chr15:49716675-49716698,+	23.1996	40.399	tenocyte	13.1452	0.681354	5.54445	7.89443e-06
p@chr17:1674352..1674377,+	chr17:1674352-1674377,+	17.3997	12.2421	hepatocyte	10.6337	0.330073	5.4887	1.48264e-05
p1@LOC339535	chr1:238649277-238649316,-	55.099	33.0537	brain vascular smooth muscle cells	15.856	1.03802	5.4081	1.65185e-05
p2@DKK2	chr4:107956965-107956995,-	11.5998	29.3811	trabecular meshwork cells	15.5154	0.351704	5.86444	2.3953e-05
p@chr2:105469718..105469783,+	chr2:105469718-105469783,+	57.9989	29.3811	neural stem cells	25.0953	0.634948	6.10452	2.64376e-05
p3@RCAN2	chr6:46458975-46459049,-	14.4997	11.0179	hepatocyte	11.7662	0.233413	5.77247	2.72186e-05
p@chr2:56144905..56144921,-	chr2:56144905-56144921,-	20.2996	13.4663	synoviocyte	9.5196	0.403358	5.38736	2.74181e-05
p13@APP	chr21:27543366-27543423,-	11.5998	26.9327	epidermal keratinocyte	11.8114	0.452117	5.41323	2.8049e-05
p3@FGF7	chr15:49716703-49716720,+	78.2986	116.3	adipose mesenchymal precursor cell	66.9112	2.2976	5.40423	3.55155e-05
p1@GSC	chr14:95236440-95236465,-	37.6993	20.8116	tenocyte	26.2903	0.690275	5.40539	5.52652e-05
p9@SVEP1	chr9:113342305-113342325,-	14.4997	14.6905	hair follicle outer root sheath cells	7.07189	0.357094	5.35304	5.52652e-05
p3@PCDH7	chr4:30723003-30723054,+	11.5998	25.7085	lung fibroblast	15.1767	0.554645	5.07179	6.59594e-05
p1@ENST00000455121,p1@uc002sqr.2	chr2:86116396-86116411,+	11.5998	19.5874	CD14-CD16+ Monocytes	10.5764	0.403089	5.27371	7.45353e-05
p@chr3:159450136..159450184,+	chr3:159450136-159450184,+	17.3997	13.4663	cerebral cortex astrocyte	8.44927	0.415588	5.21472	8.36793e-05
p2@COL4A4	chr2:228028941-228028957,-	20.2996	31.8295	Sertoli cells	23.6696	0.720641	5.17667	0.000105002
p7@SVEP1	chr9:113342280-113342302,-	37.6993	23.26	hair follicle outer root sheath cells	20.1277	0.805783	5.24131	0.000128775
p1@ENST00000446884,p1@uc004dgl.1	chrX:46187069-46187090,-	14.4997	11.0179	mature adipocyte	7.55541	0.315916	5.33581	0.00015406
p6@FGF7	chr15:49716289-49716340,+	37.6993	50.1927	omental adipocyte	29.2913	1.18543	5.21225	0.000164783
p@chr15:81199093..81199117,+	chr15:81199093-81199117,+	28.9995	13.4663	Sertoli cells	17.4033	0.371047	5.83856	0.000165015
p8@COL12A1	chr6:75796102-75796109,-	26.0995	11.0179	breast adipocyte	11.5576	0.394077	5.55747	0.000190758
p1@NR3C2	chr4:149363494-149363543,-	34.7994	18.3632	CD4+CD25-CD45RA+ naïve conventional T cells	22.2694	0.781238	5.0885	0.000249789
p@chr8:70536326..70536338,+	chr8:70536326-70536338,+	17.3997	12.2421	olfactory epithelial cells	10.1857	0.323992	5.51553	0.000256544
p1@GAL3ST3	chr11:65816591-65816654,-	49.2991	42.8474	retinal pigment epithelial cells	41.8628	0.993327	5.53552	0.000256544
p@chr6:75848596..75848625,-	chr6:75848596-75848625,-	14.4997	11.0179	breast preadipocyte	12.5231	0.312844	5.34991	0.000314712
p@chr8:70541832..70541846,+	chr8:70541832-70541846,+	17.3997	14.6905	Sertoli cells	15.7797	0.418365	5.26123	0.00072166
p8@SULF1	chr8:70488248-70488262,+	17.3997	44.0716	skin fibroblast (spinal muscular atrophy)	19.8639	0.920473	5.06139	0.000912928
p@chr8:70539477..70539491,+	chr8:70539477-70539491,+	14.4997	23.26	mesenchymal precursor cell (ovarian cancer right ovary)	14.5724	0.51628	5.19255	0.00114621
Transcription factors are shown in bold. Promoters are sorted by statistical significance (adjusted P-value).
