# Supplementary material for: Restricted Presence of POU6F2 in Human Corneal Endothelial Cells Uncovered by Extension of the Promoter-level Expression Atlas
Source: eBioMedicine. 2017 Nov 4;25:175–86. doi: 10.1016/j.ebiom.2017.10.024 (PMC5704063; doi:10.1016/j.ebiom.2017.10.024)
Supplement: Table S4 — Expression of the main promoter (p1) of transcription factors whose alternative promoters are specifically expressed in corneal endothelial cells. Top 10 samples are presented. Corneal endothelial cell (CEC) samples are shown in bold. CECs that do not belong to top 10 samples are masked with gray. p1@POU6F2 was not expressed in any primary cell samples or cultured CECs. N.D.: not detected. [file mmc4.xlsx]

## Sheet: Table S4
Table S4. Expression of the main promoter (p1) of transcription factors whose alternative promoters are specifically expressed in corneal endothelial cells.
expression in tissues (tpm)		expression in cultured cells (tpm)
p1@PITX2
CE-tissue_3	114.687	cultured-CEC_2	129.766
CE-tissue_1	112.739	cultured-CEC_1	113.098
CE-tissue_2	97.6374	umbilical mesenchymal stem cells	90.3364
retina	58.994	umbilical mesenchymal stem cells	51.5812
umbilical cord	44.4751	skin fibroblast (spinal muscular atrophy)	51.3151
tongue (fetal)	23.5911	trabecular meshwork cells	46.9545
appendix	21.8344	trabecular meshwork cells	43.6784
tongue	18.4702	umbilical mesenchymal stem cells	39.998
pituitary gland	17.1069	keratocytes	38.8706
bladder	15.239	Mallassez derived cells	37.8444
p1@TFAP2B
CE-tissue_1	287.547	cultured-CEC_1	144.997
CE-tissue_3	183.097	cultured-CEC_2	58.7622
CE-tissue_2	173.917	renal proximal tubular epithelial cell	52.5794
epididymis	102.494	conjunctival fibroblast	48.2653
substantia nigra	27.3687	trabecular meshwork cells	48.1794
skin	24.8211	renal proximal tubular epithelial cell	42.3613
cerebellum (newborn)	24.0994	trabecular meshwork cells	37.1731
locus coeruleus (newborn)	22.8855	olfactory epithelial cells	33.5382
cerebellum	22.3124	renal epithelial cells	29.8995
locus coeruleus	17.0998	trabecular meshwork cells	27.5409
p1@LMX1B
parotid gland	27.5425	trabecular meshwork cells	42.0549
submaxillary gland	16.711	trabecular meshwork cells	32.1311
salivary gland	16.3783	trabecular meshwork cells	19.9806
CE-tissue_1	11.4006	cultured-CEC_2	12.2421
retina	7.54378	mammary epithelial cell	10.6687
CE-tissue_2	6.86513	keratocytes	10.2893
breast	5.99984	mammary epithelial cell	9.40891
kidney (fetal)	5.44237	skin fibroblast (spinal muscular atrophy)	7.8628
adipose	5.38586	epidermal keratinocyte	5.8362
eye muscle inferior rectus	4.73301	cultured-CEC_1	5.79989
p1@POU6F2
pineal gland	12.1969	N.D.	N.D.
occipital lobe (fetal)	11.7061
medial frontal gyrus (newborn)	11.5179
occipital cortex	10.4281
parietal lobe (newborn)	9.35182
medial temporal gyrus	8.88672
occipital cortex (newborn)	8.87048
parietal lobe	8.43852
olfactory region	8.3651
hippocampus	7.53562
CE-tissue_2	4.57675
p1@ERG
adipose	116.364	lymphatic endothelial cells	327.346
spleen (fetal)	110.071	umbilical vein endothelial cells	325.636
spleen	93.9804	lymphatic endothelial cells	260.086
heart tricuspid valve	65.0991	lymphatic endothelial cells	237.297
breast	63.4269	common myeloid progenitor	223.172
dura mater	61.4641	polymorphonuclear neutrophil	205.27
penis	55.4777	mast cell	200.844
lung	55.18	polymorphonuclear neutrophil	200.693
lung (fetal)	53.4492	CD34+ progenitors	177.04
cervix	52.9761	hepatic sinusoidal endothelial cells	172.131
CE-tissue_1-3	0	cultured-CEC_1	2.89995
p1@ZFHX4
substantia nigra	119.007	neural stem cells	59.6964
adipose	115.447	nucleus pulposus	59.3451
seminal vesicle	87.0633	cultured-CEC_1	52.199
parietal lobe (fetal)	82.0915	cerebral cortex astrocyte	49.5434
adipose	72.7091	cultured-CEC_2	46.5201
globus pallidus	64.17	skeletal muscle satellite cells	43.4083
adipose	60.5197	neurons	43.0971
skeletal muscle (fetal)	59.8575	olfactory epithelial cells	42.0198
thalamus (newborn)	57.8994	gingival fibroblast	40.6756
pineal gland	55.4406	brain vascular smooth muscle cells	40.538
CE-tissue_3	32.1929
Top 10 samples are presented. Corneal endothelial cell (CEC) samples are shown in bold.
CECs that do not belong to top 10 samples are masked with gray.
p1@POU6F2 was not expressed in any primary cell samples or cultured CECs. N.D.: not detected.
