# Supplementary material for: Restricted Presence of POU6F2 in Human Corneal Endothelial Cells Uncovered by Extension of the Promoter-level Expression Atlas
Source: eBioMedicine. 2017 Nov 4;25:175–86. doi: 10.1016/j.ebiom.2017.10.024 (PMC5704063; doi:10.1016/j.ebiom.2017.10.024)
Supplement: Table S5 — (a) List of 964 promoters highly expressed in corneal endothelial progenitors. (b) List of 1,327 promoters highly expressed in differentiated corneal endothelial progenitors. Corneal endothelial cell (CEC)-specific promoters are shown in bold. Promoters are sorted by statistical significance (adjusted P-value). [file mmc5.xlsx]

## Sheet: Table S5a
Table S5a. List of 964 promoters highly expressed in corneal endothelial progenitors.
promoter	position	log2 fold change	adjusted P-value
p1@PLIN2	chr9:19127478-19127497,-	-4.47976	1.13e-36
p6@HIST1H4A,p6@HIST1H4B,p6@HIST1H4D,p6@HIST1H4E,p6@HIST1H4F,p6@HIST1H4H,p6@HIST1H4I,p6@HIST1H4J,p6@HIST1H4K,p6@HIST1H4L,p6@HIST2H4A,p6@HIST2H4B,p6@HIST4H4,p7@HIST1H4C	chr6:27107053-27107068,+	-4.42357	5.08e-36
p1@HIST1H2BL	chr6:27775694-27775714,-	-4.05325	1.08e-32
p1@TOP2A	chr17:38574125-38574168,-	-4.46065	2.24e-32
p1@DUT	chr15:48624350-48624425,+	-5.07763	1.62e-31
p1@HIST2H3A,p1@HIST2H3C,p1@HIST2H3D	chr1:149824160-149824183,+	-4.92455	2.53e-31
p5@HIST1H4A,p5@HIST1H4B,p5@HIST1H4D,p5@HIST1H4E,p5@HIST1H4F,p5@HIST1H4H,p5@HIST1H4I,p5@HIST1H4J,p5@HIST1H4K,p5@HIST1H4L,p5@HIST2H4A,p5@HIST2H4B,p5@HIST4H4,p6@HIST1H4C	chr6:27841303-27841318,-	-4.11084	4.5e-31
p1@HIST1H1B	chr6:27835357-27835375,-	-3.9374	6.04e-31
p1@RRM2	chr2:10262857-10262873,+	-4.8309	3.33e-28
p1@LTBP1	chr2:33359646-33359686,+	-3.68647	2.19e-27
p1@UBE2C	chr20:44441271-44441296,+	-5.16429	2.78e-27
p1@TK1	chr17:76183121-76183140,-	-5.27946	3.58e-27
p1@TNC	chr9:117880424-117880443,-	-3.34442	4.23e-27
p5@HIST1H3A,p5@HIST1H3B,p5@HIST1H3C,p5@HIST1H3D,p5@HIST1H3E,p5@HIST1H3F,p5@HIST1H3G,p5@HIST1H3I,p5@HIST1H3J,p6@HIST1H3H	chr6:27858597-27858611,-	-3.77909	5e-27
p1@HIST1H3A,p1@HIST1H3B,p1@HIST1H3C,p1@HIST1H3D,p1@HIST1H3E,p1@HIST1H3F,p1@HIST1H3G,p1@HIST1H3H,p1@HIST1H3I,p1@HIST1H3J	chr6:26032319-26032337,-	-4.86046	5.33e-27
p1@HIST1H2BM	chr6:27782788-27782823,+	-4.19059	1.1e-26
p2@KIF20A	chr5:137514834-137514865,+	-5.36671	1.27e-26
p1@HIST1H2BO	chr6:27861190-27861217,+	-4.678	1.59e-26
p1@PTN	chr7:137028246-137028346,-	-3.63798	2.82e-26
p1@HIST1H2AJ	chr6:27782548-27782562,-	-4.42786	7.98e-26
p1@PTTG1	chr5:159848854-159848878,+	-4.55908	1.34e-25
p1@CRABP2	chr1:156675368-156675382,-	-3.75673	3.61e-25
p2@HIST1H2AL	chr6:27833087-27833103,+	-3.87909	5.93e-25
p1@CDK1	chr10:62538228-62538244,+	-4.80704	6.15e-25
p1@KIAA0101	chr15:64673630-64673648,-	-5.24185	2.16e-24
p2@HIST1H2AI,p2@HIST1H3H	chr6:27775943-27775958,+	-3.73044	2.32e-24
p2@HIST1H2BC,p2@HIST1H2BE,p2@HIST1H2BF,p2@HIST1H2BG,p2@HIST1H2BI	chr6:26199737-26199754,+	-3.09968	2.32e-24
p1@CDKN3	chr14:54863682-54863738,+	-4.32064	2.85e-24
p1@COL14A1	chr8:121137333-121137352,+	-4.00706	8.6e-24
p1@SPAG5	chr17:26926005-26926070,-	-7.62655	4.04e-23
p1@HIST1H2BB	chr6:26043932-26043947,-	-3.65512	7.26e-23
p1@CCNB2	chr15:59397298-59397353,+	-6.36106	7.32e-23
p1@PEG10	chr7:94285674-94285689,+	-4.69179	7.52e-23
p2@COL14A1	chr8:121137364-121137406,+	-3.16473	8.33e-23
p1@PBK	chr8:27695282-27695359,-	-7.48298	1.3e-22
p1@CCNA2	chr4:122744998-122745093,-	-5.04222	1.16e-21
p2@HIST1H2AG	chr6:27100811-27100830,+	-3.46427	2.47e-21
p2@HIST1H3A,p2@HIST1H3B,p2@HIST1H3C,p2@HIST1H3D,p2@HIST1H3E,p2@HIST1H3F,p2@HIST1H3G,p2@HIST1H3I,p2@HIST1H3J,p3@HIST1H3H	chr6:26045603-26045639,+	-3.33317	4.44e-21
p1@HIST2H2AB	chr1:149859507-149859521,-	-2.79937	1.48e-20
p1@TROAP	chr12:49717021-49717079,+	-5.36248	4.64e-20
p2@HIST1H2AH	chr6:27114873-27114896,+	-3.46302	2.11e-19
p1@KCNN3	chr1:154842741-154842772,-	-8.3341	3.73e-19
p10@HIST1H3H,p9@HIST1H3A,p9@HIST1H3B,p9@HIST1H3C,p9@HIST1H3D,p9@HIST1H3E,p9@HIST1H3F,p9@HIST1H3G,p9@HIST1H3I,p9@HIST1H3J	chr6:26197500-26197521,-	-3.0115	7.33e-19
p2@LTBP1	chr2:33359687-33359717,+	-4.12491	8.36e-19
p1@HIST1H2BJ	chr6:27100565-27100582,-	-2.61332	1.47e-18
p1@HMGB2	chr4:174255494-174255516,-	-2.72961	1.69e-18
p2@RBP1	chr3:139258521-139258589,-	-4.11893	2.1e-18
p1@HIST1H2BN	chr6:27806319-27806356,+	-2.66456	2.48e-18
p1@ANGPTL4	chr19:8429031-8429048,+	-3.9918	3.79e-18
p1@NCAPG	chr4:17812568-17812648,+	-5.66487	2.58e-17
p1@HIST1H1A	chr6:26018007-26018023,-	-3.47452	3.02e-17
p1@CD109	chr6:74405870-74405932,+	-4.46008	8.71e-17
p1@CTSC	chr11:88070896-88070916,-	-2.55299	1.21e-16
p1@MYBL2	chr20:42295745-42295765,+	-6.86978	1.38e-16
p1@KDR	chr4:55991752-55991770,-	-3.77067	2.2e-16
p6@HIST1H3A,p6@HIST1H3B,p6@HIST1H3C,p6@HIST1H3D,p6@HIST1H3E,p6@HIST1H3F,p6@HIST1H3G,p6@HIST1H3I,p6@HIST1H3J,p7@HIST1H3H	chr6:27777819-27777836,+	-2.93425	3.29e-16
p1@TACC3	chr4:1723197-1723261,+	-6.09009	4.45e-16
p1@RGS16	chr1:182573514-182573534,-	-3.42544	5.08e-16
p1@ANLN	chr7:36429461-36429486,+	-4.00572	6.49e-16
p1@CENPW	chr6:126661253-126661356,+	-4.01674	6.49e-16
p1@PLK1	chr16:23690184-23690267,+	-5.07852	6.89e-16
p1@ENST00000401004	chr1:120904659-120904667,+	-2.7886	7.38e-16
p1@STMN1	chr1:26232902-26232918,-	-3.16019	8.11e-16
p11@HIST2H4A,p11@HIST2H4B	chr1:149804218-149804222,+	-2.69534	8.91e-16
p3@HIST1H2BC,p3@HIST1H2BE,p3@HIST1H2BF,p3@HIST1H2BG,p3@HIST1H2BI	chr6:26273152-26273175,+	-3.41752	1.05e-15
p5@HIST1H2BC,p5@HIST1H2BF,p5@HIST1H2BG,p5@HIST1H2BI,p6@HIST1H2BE	chr6:26199709-26199720,+	-4.39765	1.1e-15
p1@NUF2	chr1:163291732-163291812,+	-5.97972	1.31e-15
p1@CKS2	chr9:91926103-91926119,+	-2.67962	1.9e-15
p1@CCNB1	chr5:68462944-68463008,+	-3.43923	2.05e-15
p1@KIFC1	chr6:33359582-33359667,+	-5.97638	2.11e-15
p1@LMNB1	chr5:126112794-126112928,+	-3.15253	2.11e-15
p1@ANPEP	chr15:90358048-90358103,-	-4.48357	2.49e-15
p1@BIRC5	chr17:76210318-76210366,+	-4.36451	2.67e-15
p1@DLGAP5	chr14:55658252-55658321,-	-4.20733	2.9e-15
p2@ANLN	chr7:36429424-36429459,+	-7.93771	3.13e-15
p1@KIF20A	chr5:137514782-137514827,+	-6.87227	3.21e-15
p1@AURKB	chr17:8113886-8113906,-	-6.02133	3.38e-15
p1@HIST1H2AG,p1@HIST1H2AH,p1@HIST1H2AI,p1@HIST1H2AK,p1@HIST1H2AL,p1@HIST1H2AM	chr6:27860956-27860973,-	-2.59681	3.38e-15
p1@FAM129A	chr1:184943573-184943595,-	-4.4662	3.49e-15
p1@CDCA3	chr12:6960407-6960464,-	-4.72234	6.87e-15
p3@HMGA1	chr6:34204921-34204939,+	-4.0702	9.19e-15
p1@NRGN	chr11:124609823-124609869,+	-3.81404	9.3e-15
p1@HIST1H2AB,p2@HIST1H2AE	chr6:26033837-26033852,-	-2.47157	1.19e-14
p1@FMNL2	chr2:153191678-153191697,+	-2.38415	1.38e-14
p1@AURKA	chr20:54967243-54967278,-	-5.68471	1.74e-14
p1@MXD3	chr5:176738887-176738934,-	-4.61857	1.82e-14
p8@HIST1H4A,p8@HIST1H4B,p8@HIST1H4D,p8@HIST1H4E,p8@HIST1H4H,p8@HIST1H4I,p8@HIST1H4J,p8@HIST1H4K,p8@HIST1H4L,p8@HIST2H4A,p8@HIST2H4B,p8@HIST4H4,p9@HIST1H4C,p9@HIST1H4F	chr6:26021869-26021887,+	-3.21382	1.86e-14
p@chr22:38074482..38074579,+	chr22:38074482-38074579,+	-2.40239	2.02e-14
p1@CEP55	chr10:95256356-95256408,+	-4.0802	2.02e-14
p1@NUSAP1	chr15:41625060-41625088,+	-4.32916	2.22e-14
p1@MYO10	chr5:16936340-16936418,-	-2.32717	2.41e-14
p1@HIST1H2AE	chr6:26217140-26217155,+	-2.39149	2.65e-14
p1@LGALS1	chr22:38071636-38071652,+	-2.46011	3.94e-14
p3@HIST1H3A,p3@HIST1H3B,p3@HIST1H3C,p3@HIST1H3D,p3@HIST1H3E,p3@HIST1H3F,p3@HIST1H3G,p3@HIST1H3I,p3@HIST1H3J,p4@HIST1H3H	chr6:26199499-26199528,-	-2.29024	4.05e-14
p1@EPHB1	chr3:134514093-134514169,+	-3.05833	5.39e-14
p2@CDH13	chr16:82660635-82660650,+	-3.362	6.12e-14
p1@SPC24	chr19:11266449-11266467,-	-4.65996	6.92e-14
p2@HMGA1	chr6:34204642-34204664,+	-2.12599	7.78e-14
p1@CENPF	chr1:214776516-214776565,+	-6.67545	8.8e-14
p1@PI15	chr8:75736761-75736777,+	-5.10567	9.16e-14
p1@SECTM1	chr17:80291597-80291623,-	-3.22979	1.2e-13
p2@UBE2C	chr20:44441304-44441319,+	-7.70276	1.25e-13
p1@CASC5	chr15:40886439-40886493,+	-4.20391	1.56e-13
p1@KIF2C	chr1:45205498-45205554,+	-6.96976	2.11e-13
p@chr5:9036067..9036072,-	chr5:9036067-9036072,-	-2.95578	2.93e-13
p5@HIST1H2BE	chr6:26183977-26184005,+	-2.14713	3.27e-13
p1@NES	chr1:156647192-156647207,-	-3.18505	3.33e-13
p4@HIST1H3A,p4@HIST1H3B,p4@HIST1H3C,p4@HIST1H3D,p4@HIST1H3E,p4@HIST1H3F,p4@HIST1H3G,p4@HIST1H3I,p4@HIST1H3J,p5@HIST1H3H	chr6:27840112-27840133,-	-2.52017	4.73e-13
p1@WNT5A	chr3:55515368-55515393,-	-2.63167	5.8e-13
p1@MCM7	chr7:99698956-99699038,-	-3.60994	7.05e-13
p2@MGAT5	chr2:134877514-134877537,+	-2.69455	1.05e-12
p1@HMGA1	chr6:34204672-34204692,+	-3.06764	1.21e-12
p2@PTTG1	chr5:159848807-159848847,+	-6.68677	1.34e-12
p1@CAPG	chr2:85641126-85641150,-	-2.23367	1.77e-12
p1@CDC20	chr1:43824639-43824659,+	-6.30967	1.96e-12
p1@TWIST2	chr2:239756671-239756732,+	-3.18193	3.17e-12
p1@VEGFA	chr6:43737939-43737956,+	-2.28825	3.37e-12
p1@CCNA1	chr13:37006624-37006638,+	-6.70363	3.73e-12
p2@PDGFRA	chr4:55095428-55095475,+	-2.2217	4.21e-12
p1@OSR1	chr2:19558373-19558392,-	-3.00853	4.36e-12
p2@CENPF	chr1:214776570-214776593,+	-6.51143	4.64e-12
p3@ADAM19	chr5:156905295-156905298,-	-7.61218	6.14e-12
p1@PTX3	chr3:157154631-157154645,+	-2.19623	7.15e-12
p3@CLIC1	chr6:31704267-31704280,-	-2.68754	7.94e-12
p1@HHIP	chr4:145567297-145567355,+	-3.42608	7.97e-12
p1@NID2	chr14:52535757-52535831,-	-4.17203	9.57e-12
p1@PRC1	chr15:91537723-91537804,-	-3.65312	1.05e-11
p1@OLFML2B	chr1:161993616-161993701,-	-2.7287	1.06e-11
p2@FAM129A	chr1:184943610-184943647,-	-4.03436	1.31e-11
p1@CBR3	chr21:37507369-37507390,+	-4.20085	1.37e-11
p2@PRRX1	chr1:170633348-170633399,+	-1.98546	1.49e-11
p1@ACAA2	chr18:47339882-47339910,-	-2.4402	1.59e-11
p1@ABI3BP	chr3:100712253-100712274,-	-2.52268	1.74e-11
p1@ASPM	chr1:197115750-197115807,-	-6.48241	1.77e-11
p2@TNC	chr9:117880477-117880491,-	-4.31725	1.98e-11
p1@TPX2	chr20:30327063-30327138,+	-3.77217	2.42e-11
p2@EMILIN1	chr2:27301500-27301546,+	-1.98827	2.73e-11
p10@HIST1H3A,p10@HIST1H3B,p10@HIST1H3C,p10@HIST1H3D,p10@HIST1H3E,p10@HIST1H3F,p10@HIST1H3G,p10@HIST1H3I,p10@HIST1H3J,p11@HIST1H3H	chr6:26020672-26020689,+	-2.08295	3.61e-11
p1@CDH13	chr16:82660560-82660585,+	-2.89768	3.87e-11
p2@WNT5A	chr3:55502162-55502167,-	-2.1152	4.02e-11
p1@CDC25B	chr20:3776936-3776964,+	-4.70299	4.41e-11
p1@MCM5	chr22:35796108-35796172,+	-3.096	4.98e-11
p19@FN1	chr2:216298113-216298192,-	-2.6139	6.55e-11
p4@PTN	chr7:137028364-137028380,-	-6.57974	9.36e-11
p1@PHF19	chr9:123639445-123639476,-	-3.22499	1.11e-10
p1@ADAM19	chr5:157002775-157002790,-	-2.49845	1.23e-10
p1@TMSB15A,p1@TMSB15B	chrX:101771645-101771712,-	-3.43311	1.23e-10
p1@TUBA1B	chr12:49525175-49525180,-	-2.31797	1.28e-10
p1@S1PR3	chr9:91606355-91606398,+	-3.89988	1.49e-10
p1@ARHGAP22	chr10:49813090-49813198,-	-2.23906	2.5e-10
p@chr1:156495518..156495522,-	chr1:156495518-156495522,-	-5.05158	2.84e-10
p2@HIST1H2AK,p2@HIST1H2AM,p3@HIST1H2AG,p3@HIST1H2AH,p3@HIST1H2AI,p3@HIST1H2AL	chr6:27806140-27806160,-	-1.88837	3.87e-10
p1@SCARA3	chr8:27491402-27491476,+	-2.9371	4.02e-10
p8@HIST1H3A,p8@HIST1H3B,p8@HIST1H3C,p8@HIST1H3D,p8@HIST1H3E,p8@HIST1H3F,p8@HIST1H3G,p8@HIST1H3I,p8@HIST1H3J,p9@HIST1H3H	chr6:26271633-26271648,-	-3.44888	4.44e-10
p1@FAM64A	chr17:6347764-6347782,+	-5.02926	4.69e-10
p2@GAP43	chr3:115342470-115342534,+	-3.59225	5.32e-10
p1@IQGAP3	chr1:156542328-156542364,-	-7.42701	6.76e-10
p1@ECM1	chr1:150480576-150480591,+	-2.21022	6.78e-10
p1@BUB1	chr2:111435630-111435648,-	-5.43212	7.36e-10
p@chr3:152881467..152881482,+	chr3:152881467-152881482,+	-2.23084	8.06e-10
p2@NRP1	chr10:33623574-33623603,-	-1.8194	9.76e-10
p1@SHCBP1	chr16:46655208-46655316,-	-5.35624	1.37e-09
p@chr4:145662551..145662554,+	chr4:145662551-145662554,+	-3.58515	1.4e-09
p1@EDNRA	chr4:148402237-148402276,+	-1.84244	1.95e-09
p1@CENPN	chr16:81040794-81040865,+	-3.76562	2.12e-09
p1@ZWINT	chr10:58120996-58121039,-	-3.02294	2.39e-09
p1@ZMYND8	chr20:45985431-45985462,-	-1.85533	2.4e-09
p1@NCAPD2	chr12:6603253-6603303,+	-3.81359	2.51e-09
p1@MARCKS	chr6:114178512-114178586,+	-2.17319	2.63e-09
p1@HMMR	chr5:162887629-162887681,+	-4.06896	2.8e-09
p1@PCDH19	chrX:99665262-99665280,-	-3.90863	2.8e-09
p1@HIST2H2AA3,p1@HIST2H2AA4	chr1:149822620-149822635,+	-1.72065	3.11e-09
p5@TFAP2B	chr6:50786509-50786527,+	-2.06123	3.35e-09
p1@HMGN2	chr1:26798955-26798996,+	-2.02199	3.5e-09
p3@HIST1H4A,p3@HIST1H4B,p3@HIST1H4D,p3@HIST1H4E,p3@HIST1H4F,p3@HIST1H4H,p3@HIST1H4I,p3@HIST1H4J,p3@HIST1H4K,p3@HIST1H4L,p3@HIST2H4A,p3@HIST2H4B,p3@HIST4H4,p4@HIST1H4C	chr6:26189331-26189346,-	-2.04738	3.78e-09
p1@APOBEC3C	chr22:39410254-39410273,+	-1.95522	3.96e-09
p1@TMSB10	chr2:85132768-85132788,+	-1.75316	4.47e-09
p2@NTM	chr11:131781290-131781355,+	-3.77118	4.6e-09
p1@SKA3	chr13:21750659-21750735,-	-6.15741	4.71e-09
p2@APOBEC3C	chr22:39410287-39410302,+	-2.08357	4.81e-09
p@chr2:216295510..216295544,-	chr2:216295510-216295544,-	-2.38771	5.11e-09
p1@TCF19	chr6:31126291-31126399,+	-4.08275	5.12e-09
p@chr2:216296612..216296623,-	chr2:216296612-216296623,-	-2.7798	5.57e-09
p1@LIMD2	chr17:61777459-61777502,-	-2.66832	5.86e-09
p1@CDC42EP3	chr2:37898778-37898793,-	-1.82081	6.17e-09
p@chr22:39415826..39415829,+	chr22:39415826-39415829,+	-2.67529	6.83e-09
p1@KIF11	chr10:94352870-94352930,+	-5.26191	9.06e-09
p1@TUBB3	chr16:89989741-89989759,+	-1.83357	9.06e-09
p1@UHRF1	chr19:4909505-4909520,+	-5.41724	9.06e-09
p2@BIRC5	chr17:76210367-76210385,+	-6.11148	1.03e-08
p1@uc001iot.1	chr10:17271909-17272033,-	-1.71217	1.07e-08
p@chr2:37876585..37876589,-	chr2:37876585-37876589,-	-2.99855	1.08e-08
p2@HIST1H2AB,p3@HIST1H2AE	chr6:26217159-26217170,+	-2.9337	1.09e-08
p1@C10orf116	chr10:88728230-88728245,+	-2.81638	1.12e-08
p1@MELK	chr9:36572851-36572932,+	-4.85549	1.12e-08
p1@CXCL12	chr10:44880536-44880553,-	-3.53587	1.13e-08
p33@COL6A2	chr21:47533982-47533991,+	-7.10085	1.16e-08
p3@STMN1	chr1:26231214-26231239,-	-2.66902	1.18e-08
p3@SEPT9	chr17:75447533-75447595,+	-7.08895	1.24e-08
p4@MRC2	chr17:60757813-60757817,+	-4.89663	1.35e-08
p2@ECM1	chr1:150480551-150480560,+	-2.76448	1.69e-08
p1@RACGAP1	chr12:50419177-50419285,-	-3.47325	1.78e-08
p1@PRR11	chr17:57233087-57233146,+	-6.0024	1.84e-08
p1@TXNIP	chr1:145438482-145438501,+	-3.15039	1.88e-08
p1@H2AFY2	chr10:71812577-71812644,+	-1.59569	2e-08
p2@FN1	chr2:216248853-216248891,-	-2.07697	2.01e-08
p10@HIST1H4C,p10@HIST1H4F,p9@HIST1H4A,p9@HIST1H4B,p9@HIST1H4D,p9@HIST1H4E,p9@HIST1H4H,p9@HIST1H4I,p9@HIST1H4J,p9@HIST1H4K,p9@HIST1H4L,p9@HIST2H4A,p9@HIST2H4B,p9@HIST4H4	chr6:27791862-27791877,+	-1.73415	2.24e-08
p1@SMC4	chr3:160117418-160117463,+	-2.6138	2.35e-08
p1@SEPT9	chr17:75369400-75369477,+	-2.49534	2.53e-08
p1@FAM46A	chr6:82462377-82462405,-	-2.16371	2.55e-08
p2@EMP3	chr19:48828606-48828637,+	-4.02718	2.9e-08
p1@SEMA5A	chr5:9546180-9546195,-	-2.46122	2.95e-08
p1@SKA1	chr18:47901433-47901491,+	-7.0862	3.37e-08
p1@CDCA8	chr1:38158178-38158237,+	-4.08508	3.48e-08
p1@HN1	chr17:73150599-73150616,-	-2.04479	3.52e-08
p3@WNT5A	chr3:55515400-55515437,-	-2.69953	3.52e-08
p1@NCAPH	chr2:97001491-97001550,+	-5.97107	3.8e-08
p2@CENPA	chr2:27008888-27008968,+	-5.43402	3.87e-08
p1@RNASEH2A	chr19:12917412-12917466,+	-2.8441	3.97e-08
p1@HIST3H2BB	chr1:228645796-228645822,+	-2.28559	4.47e-08
p3@ADD3	chr10:111765684-111765732,+	-2.89639	4.47e-08
p1@PHLDA1	chr12:76425368-76425384,-	-2.43652	4.5e-08
p1@LPAR1	chr9:113800705-113800781,-	-2.28312	4.55e-08
p3@EMILIN1	chr2:27301559-27301574,+	-2.18383	4.93e-08
p1@FN1	chr2:216300784-216300798,-	-2.41007	5.08e-08
p3@LMO4	chr1:87797382-87797441,+	-4.73678	5.1e-08
p@chr1:113212996..113213011,+	chr1:113212996-113213011,+	-1.6774	5.16e-08
p2@HHIP	chr4:145567767-145567851,+	-2.2821	5.44e-08
p1@PYGB	chr20:25228669-25228751,+	-1.8606	5.51e-08
p1@TRIP13	chr5:892954-893050,+	-5.3988	6.03e-08
p2@LRRC17	chr7:102553470-102553487,+	-2.44692	6.07e-08
p1@ECT2	chr3:172468505-172468582,+	-2.10423	6.09e-08
p1@U38440	chr3:41281494-41281510,+	-1.53261	6.22e-08
p3@PDGFRA	chr4:55095396-55095422,+	-1.64882	7.18e-08
p1@UBE2S	chr19:55919144-55919163,-	-1.53718	7.55e-08
p1@KIF22	chr16:29802036-29802086,+	-2.58681	7.91e-08
p2@CDKN3	chr14:54863739-54863769,+	-4.93216	8.16e-08
p1@AB464698	chr1:153507838-153507892,-	-3.05327	8.82e-08
p1@SPC25	chr2:169746878-169746970,-	-4.88169	8.83e-08
p1@ADAMTS4	chr1:161168834-161168851,-	-3.62183	9.06e-08
p1@LRRC17	chr7:102553430-102553456,+	-2.20525	9.12e-08
p@chr10:17277273..17277306,+	chr10:17277273-17277306,+	-1.73091	9.79e-08
p2@LGALS1	chr22:38075603-38075683,+	-3.28189	1.02e-07
p1@PRKCDBP	chr11:6341724-6341760,-	-1.9327	1.03e-07
p2@CCNB2	chr15:59397366-59397381,+	-4.97578	1.03e-07
p1@GRPR	chrX:16141667-16141707,+	-6.29469	1.04e-07
p@chr4:55099258..55099310,+	chr4:55099258-55099310,+	-2.42117	1.11e-07
p1@FAM111A	chr11:58912240-58912355,+	-3.83321	1.12e-07
p2@TFAP2B	chr6:50786571-50786590,+	-1.81257	1.17e-07
p4@PAM	chr5:102201574-102201598,+	-2.4421	1.2e-07
p1@CKAP2L	chr2:113522177-113522228,-	-5.78467	1.23e-07
p1@GAP43	chr3:115342402-115342458,+	-3.10026	1.26e-07
p4@TPM4	chr19:16187271-16187283,+	-2.31785	1.26e-07
p@chr10:17277832..17277867,+	chr10:17277832-17277867,+	-2.01531	1.27e-07
p1@ACOT7	chr1:6453426-6453447,-	-2.70609	1.48e-07
p1@CENPM	chr22:42343117-42343181,-	-4.95014	1.52e-07
p2@FAM64A	chr17:6347729-6347756,+	-6.19218	1.6e-07
p1@FANCI	chr15:89787185-89787263,+	-3.26535	1.74e-07
p1@RBP1	chr3:139258443-139258485,-	-2.88138	1.74e-07
p4@PDGFRA	chr4:55095476-55095494,+	-2.67971	1.76e-07
p1@HIST2H2BA	chr1:120905986-120906002,+	-1.78668	1.91e-07
p1@GALNTL2	chr3:16216137-16216203,+	-4.68137	1.98e-07
p3@ODZ4	chr11:78673220-78673273,-	-3.27431	2.08e-07
p2@CDKN2C	chr1:51434469-51434489,+	-3.40129	2.18e-07
p2@TPX2	chr20:30327143-30327154,+	-5.95616	2.25e-07
p1@FBL	chr19:40336972-40337029,-	-1.49987	2.34e-07
p1@MKI67	chr10:129924611-129924662,-	-5.44387	2.43e-07
p1@OIP5	chr15:41624754-41624796,-	-3.78221	2.55e-07
p2@CDK1	chr10:62538248-62538260,+	-3.58181	2.59e-07
p@chr10:35931215..35931231,-	chr10:35931215-35931231,-	-4.57083	2.62e-07
p1@KIF18B	chr17:43025020-43025149,-	-5.86895	2.66e-07
p2@COL6A3	chr2:238322770-238322791,-	-1.86259	2.87e-07
p4@HIST1H4A,p4@HIST1H4B,p4@HIST1H4D,p4@HIST1H4E,p4@HIST1H4F,p4@HIST1H4H,p4@HIST1H4I,p4@HIST1H4J,p4@HIST1H4K,p4@HIST1H4L,p4@HIST2H4A,p4@HIST2H4B,p4@HIST4H4,p5@HIST1H4C	chr6:26285754-26285769,-	-1.97554	3.26e-07
p2@IL11RA	chr9:34653904-34653930,+	-3.37559	3.32e-07
p1@HMGA2	chr12:66218836-66218888,+	-2.39449	3.58e-07
p4@SPRED1	chr15:38544276-38544294,+	-2.93303	3.58e-07
p1@HJURP	chr2:234763147-234763211,-	-4.60925	4.07e-07
p1@S100A10	chr1:151966278-151966348,-	-1.62049	4.24e-07
p1@CHEK1	chr11:125495862-125495882,+	-5.77538	4.28e-07
p1@CDC45	chr22:19467408-19467480,+	-4.79792	4.63e-07
p2@TMEM119	chr12:108991778-108991800,-	-2.29346	5.62e-07
p4@EMILIN1	chr2:27301661-27301672,+	-1.40373	5.62e-07
p1@ENST00000412951	chr2:216300597-216300650,+	-2.64105	6.57e-07
p1@LPXN	chr11:58343319-58343338,-	-3.22904	6.73e-07
p2@FBXL5	chr4:15683118-15683226,-	-2.9194	6.92e-07
p@chr19:39327235..39327239,-	chr19:39327235-39327239,-	-1.45631	7.57e-07
p1@COL6A3	chr2:238322800-238322824,-	-1.79275	9.15e-07
p2@NDC80	chr18:2571572-2571606,+	-4.67751	9.77e-07
p3@uc001iot.1	chr10:17271691-17271750,-	-1.7262	9.8e-07
p3@CALM1,p3@CALM2,p3@CALM3	chr19:47104553-47104633,+	-1.53859	1e-06
p2@FMNL2	chr2:153191653-153191669,+	-2.19707	1.01e-06
p1@ADAMTSL1	chr9:18474125-18474160,+	-1.85358	1.02e-06
p2@CALD1	chr7:134576184-134576236,+	-1.54925	1.02e-06
p1@BUB1B	chr15:40453204-40453304,+	-4.73978	1.04e-06
p3@TFAP2B	chr6:50786547-50786564,+	-1.57659	1.13e-06
p1@ECH1	chr19:39322417-39322452,-	-1.44688	1.16e-06
p@chr2:216283990..216284004,-	chr2:216283990-216284004,-	-2.17691	1.19e-06
p1@COL13A1	chr10:71561649-71561703,+	-2.38252	1.26e-06
p3@TXN	chr9:113018835-113018846,-	-1.42528	1.26e-06
p4@HIST1H2BC,p4@HIST1H2BE,p4@HIST1H2BF,p4@HIST1H2BG,p4@HIST1H2BI	chr6:26216901-26216926,-	-1.88182	1.33e-06
p4@STMN1	chr1:26230247-26230298,-	-3.40117	1.33e-06
p6@LMO7	chr13:76334722-76334764,+	-5.46793	1.39e-06
p1@DDAH2	chr6:31697977-31698052,-	-1.56422	1.5e-06
p@chr2:216299443..216299554,-	chr2:216299443-216299554,-	-2.51887	1.53e-06
p1@KCTD12	chr13:77460532-77460548,-	-1.65497	1.56e-06
p1@HIST2H2BE	chr1:149858227-149858237,-	-1.54784	1.59e-06
p4@VCAN	chr5:82767523-82767543,+	-3.03149	1.68e-06
p1@FABP4	chr8:82395461-82395478,-	-1.7313	1.77e-06
p2@TSPAN9	chr12:3186576-3186599,+	-1.9879	1.81e-06
p1@DEPDC1	chr1:68962744-68962772,-	-6.80613	1.82e-06
p3@PAM	chr5:102201610-102201628,+	-2.3246	1.87e-06
p1@RGS4	chr1:163039143-163039159,+	-2.47825	1.91e-06
p1@STMN3	chr20:62284766-62284785,-	-1.57259	1.92e-06
p1@VAT1L	chr16:77822475-77822492,+	-4.81591	1.94e-06
p1@ORC6	chr16:46723552-46723612,+	-5.65741	1.97e-06
p@chr5:179041772..179041791,-	chr5:179041772-179041791,-	-1.60141	2.11e-06
p1@VIM	chr10:17271266-17271286,+	-1.57982	2.16e-06
p@chr2:216226037..216226109,-	chr2:216226037-216226109,-	-2.84261	2.21e-06
p1@KIF23	chr15:69706643-69706710,+	-3.21264	2.35e-06
p6@WNT5A	chr3:55515049-55515072,-	-3.01283	2.49e-06
p@chr2:216286925..216286942,-	chr2:216286925-216286942,-	-2.49172	2.5e-06
p1@BTG1	chr12:92539614-92539630,-	-1.69071	2.5e-06
p1@H2AFX	chr11:118966167-118966182,-	-1.79429	2.61e-06
p1@CMBL	chr5:10307933-10308038,-	-2.42626	2.65e-06
p2@SVIL	chr10:30025857-30025872,-	-1.96839	2.66e-06
p1@CENPI	chrX:100353153-100353207,+	-4.56542	2.69e-06
p1@STEAP3	chr2:119981391-119981446,+	-4.69102	2.83e-06
p1@MCM2	chr3:127317243-127317288,+	-2.05623	2.89e-06
p2@TXN	chr9:113018810-113018826,-	-1.81406	2.91e-06
p1@CENPK	chr5:64858944-64859002,-	-2.89761	2.95e-06
p1@EMP3	chr19:48828788-48828853,+	-1.66429	2.96e-06
p@chr10:17272625..17272692,+	chr10:17272625-17272692,+	-1.49869	3.05e-06
p24@TCF4	chr18:52969674-52969685,-	-4.11766	3.14e-06
p1@RIN1	chr11:66103867-66103923,-	-1.90175	3.2e-06
p@chr2:216296649..216296678,-	chr2:216296649-216296678,-	-2.20834	3.36e-06
p2@S100A6	chr1:153508482-153508494,-	-1.52035	3.38e-06
p@chr4:55162545..55162559,+	chr4:55162545-55162559,+	-2.09891	3.39e-06
p3@PLXND1	chr3:129279342-129279414,-	-2.59415	3.48e-06
p1@DDIT4L	chr4:101111615-101111632,-	-3.27986	3.62e-06
p1@FOXM1	chr12:2986275-2986363,-	-5.96771	3.63e-06
p1@UNG	chr12:109535373-109535414,+	-5.6784	3.66e-06
p3@TRIOBP	chr22:38093005-38093067,+	-4.52152	3.75e-06
p6@S100A16	chr1:153585539-153585555,-	-2.26654	3.75e-06
p4@RAB30	chr11:82745238-82745292,-	-6.13507	3.89e-06
p3@EDNRA	chr4:148402212-148402230,+	-1.9126	4.03e-06
p3@SNCA	chr4:90758118-90758150,-	-1.80124	4.13e-06
p2@PAFAH1B3	chr19:42806590-42806657,-	-2.35217	4.23e-06
p1@ICK	chr6:52926539-52926668,-	-2.43781	4.56e-06
p1@TMEM173	chr5:138861870-138861906,-	-2.30792	4.56e-06
p1@MGAT5	chr2:134877491-134877513,+	-1.64323	4.66e-06
p3@CENPF	chr1:214776602-214776615,+	-6.67692	4.66e-06
p18@FN1	chr2:216245657-216245732,-	-2.43869	4.86e-06
p@chr2:216288963..216289017,-	chr2:216288963-216289017,-	-2.17368	5.11e-06
p1@TBCB	chr19:36606354-36606455,+	-1.30934	5.18e-06
p27@TCF4	chr18:52969844-52969895,-	-5.05789	5.34e-06
p1@ACE	chr17:61554413-61554430,+	-3.4457	5.35e-06
p1@PLK4	chr4:128802038-128802095,+	-4.90199	5.47e-06
p1@CLSPN	chr1:36235559-36235600,-	-5.70846	5.74e-06
p2@DLG3	chrX:69672136-69672202,+	-3.41728	6.39e-06
p1@PLIN3	chr19:4867666-4867686,-	-1.49389	6.51e-06
p1@PHGDH	chr1:120254548-120254571,+	-1.67756	6.8e-06
p1@PTMS	chr12:6875519-6875536,+	-1.46506	6.99e-06
p2@EDNRA	chr4:148402109-148402132,+	-2.04183	7.06e-06
p4@EDNRA	chr4:148402078-148402099,+	-1.72308	7.21e-06
p1@ETV4	chr17:41623692-41623715,-	-3.19285	7.22e-06
p2@RNASEH2A	chr19:12917364-12917407,+	-2.6635	7.42e-06
p9@SEPT9	chr17:75446824-75446838,+	-6.58516	7.46e-06
p3@HMGA2	chr12:66218255-66218304,+	-5.75392	7.61e-06
p1@ARHGAP31	chr3:119013185-119013306,+	-1.64701	8.28e-06
p1@ENST00000542466	chr12:58120044-58120095,+	-2.87487	8.36e-06
p2@SECTM1	chr17:80291627-80291651,-	-4.50412	8.36e-06
p2@PTN	chr7:137028434-137028487,-	-2.57754	8.45e-06
p1@CDRT1	chr17:15554940-15555021,-	-2.3694	8.82e-06
p1@EMP1	chr12:13349711-13349728,+	-1.98376	8.82e-06
p2@HMGA2	chr12:66218598-66218645,+	-5.77342	9.4e-06
p1@PCNA	chr20:5100591-5100611,-	-1.50781	9.88e-06
p1@CORO1A	chr16:30194916-30194955,+	-3.19641	9.9e-06
p2@CLEC11A	chr19:51226573-51226607,+	-1.56128	1.06e-05
p29@FN1	chr2:216298063-216298110,-	-2.6924	1.08e-05
p1@BOLA1	chr1:149858461-149858479,+	-1.43319	1.13e-05
p2@CNIH3	chr1:224803809-224803852,+	-4.87561	1.13e-05
p1@EPHB2	chr1:23037323-23037338,+	-2.15077	1.15e-05
p1@TMEM119	chr12:108991812-108991869,-	-1.26212	1.15e-05
p2@SDC1	chr2:20424844-20424863,-	-1.47374	1.15e-05
p1@NRM	chr6:30658745-30658786,-	-2.21783	1.18e-05
p1@HYLS1	chr11:125757556-125757620,+	-2.11092	1.19e-05
p1@ERRFI1	chr1:8086360-8086378,-	-1.76189	1.26e-05
p1@PLAT	chr8:42065075-42065090,-	-2.05007	1.27e-05
p1@PARP4	chr13:25086879-25086929,-	-1.41212	1.29e-05
p1@TNFRSF21	chr6:47277634-47277651,-	-1.87302	1.41e-05
p1@TUBA1A	chr12:49582837-49582875,-	-1.3374	1.41e-05
p4@LTBP1	chr2:33359579-33359590,+	-5.27263	1.48e-05
p15@FN1	chr2:216248820-216248848,-	-1.81448	1.57e-05
p2@SVIP	chr11:22851339-22851356,-	-2.0273	1.61e-05
p@chr15:71407765..71407845,+	chr15:71407765-71407845,+	-1.64711	1.64e-05
p1@S100A6	chr1:153508460-153508476,-	-1.53252	1.67e-05
p3@CAST	chr5:95998070-95998099,+	-3.18074	1.69e-05
p2@S100A10	chr1:151958631-151958649,-	-2.26837	1.76e-05
p2@ACAA2	chr18:47339911-47339949,-	-1.7868	1.77e-05
p@chr6:114181739..114181879,+	chr6:114181739-114181879,+	-4.22055	1.8e-05
p7@HIST1H3A,p7@HIST1H3B,p7@HIST1H3C,p7@HIST1H3D,p7@HIST1H3E,p7@HIST1H3F,p7@HIST1H3G,p7@HIST1H3I,p7@HIST1H3J,p8@HIST1H3H	chr6:26250853-26250874,-	-4.15031	1.82e-05
p@chr10:17275758..17275914,+	chr10:17275758-17275914,+	-1.40869	1.85e-05
p1@DIAPH3	chr13:60738003-60738103,-	-2.51314	1.86e-05
p1@TGFB1I1	chr16:31483451-31483507,+	-1.61574	1.93e-05
p1@PAK4	chr19:39616410-39616452,+	-1.85215	1.94e-05
p@chr10:17276737..17276787,+	chr10:17276737-17276787,+	-1.83048	2.02e-05
p1@FSCN1	chr7:5632436-5632454,+	-1.47752	2.03e-05
p1@SKA2	chr17:57232525-57232584,-	-1.27614	2.03e-05
p8@QRICH1	chr3:49070544-49070558,-	-3.40045	2.07e-05
p1@XPO1	chr2:61765315-61765422,-	-1.39421	2.08e-05
p1@CDCA2	chr8:25316737-25316787,+	-4.6282	2.14e-05
p@chr2:216300364..216300450,+	chr2:216300364-216300450,+	-2.86724	2.16e-05
p1@PPP1R14B	chr11:64014379-64014428,-	-1.62786	2.16e-05
p1@ENST00000406023,p1@ENST00000521867	chr8:71016502-71016506,-	-1.55469	2.2e-05
p1@APOBEC3B,p1@APOBEC3D	chr22:39378375-39378428,+	-3.72888	2.3e-05
p1@MMP14	chr14:23305783-23305835,+	-1.44227	2.41e-05
p1@COL1A1	chr17:48278983-48278999,-	-2.59158	2.42e-05
p1@NCAPD3	chr11:134093827-134093884,-	-2.3807	2.45e-05
p2@HMGB2	chr4:174255536-174255547,-	-3.1448	2.49e-05
p1@HIST1H2BK	chr6:27114620-27114642,-	-1.41746	2.53e-05
p1@CLIC1	chr6:31704282-31704327,-	-1.60994	2.58e-05
p1@DPF3	chr14:73360799-73360817,-	-1.86979	2.62e-05
p1@ETS2	chr21:40177845-40177863,+	-1.32018	2.62e-05
p1@NQO1	chr16:69760453-69760476,-	-1.7307	2.62e-05
p2@FDFT1	chr8:11665952-11665983,+	-2.37606	2.62e-05
p1@LIG1	chr19:48673580-48673630,-	-3.94051	2.73e-05
p3@HHIP	chr4:145567278-145567296,+	-3.61203	2.75e-05
p@chr12:50038884..50038888,-	chr12:50038884-50038888,-	-5.58737	2.85e-05
p1@TWIST1	chr7:19157248-19157268,-	-1.75271	2.87e-05
p2@VAT1L	chr16:77822451-77822469,+	-4.55229	3.1e-05
p@chr1:153507231..153507275,+	chr1:153507231-153507275,+	-1.91494	3.15e-05
p1@PLP2	chrX:49028236-49028261,+	-1.26581	3.24e-05
p3@LSP1	chr11:1892551-1892608,+	-5.88104	3.26e-05
p@chr2:216288893..216288957,-	chr2:216288893-216288957,-	-1.97519	3.33e-05
p1@ESCO2	chr8:27632047-27632080,+	-5.52933	3.43e-05
p1@TTK	chr6:80714332-80714411,+	-6.23836	3.44e-05
p3@CHEK1	chr11:125496400-125496464,+	-3.13909	3.68e-05
p2@CAST	chr5:95997918-95998007,+	-1.62652	3.92e-05
p3@SNRPA	chr19:41256764-41256825,+	-3.16127	3.99e-05
p3@SH3PXD2A	chr10:105615456-105615531,-	-6.56128	4.07e-05
p6@FLRT2	chr14:85996343-85996386,+	-2.73077	4.07e-05
p1@CCBE1	chr18:57364588-57364668,-	-4.79497	4.08e-05
p1@MRGPRF	chr11:68780701-68780736,-	-1.42315	4.08e-05
p1@NRAS	chr1:115259337-115259407,-	-1.34066	4.18e-05
p1@EMD	chrX:153607696-153607786,+	-1.57393	4.21e-05
p2@RGMB	chr5:98105268-98105295,+	-2.29018	4.28e-05
p2@MAT2B	chr5:162930308-162930345,+	-1.69996	4.31e-05
p@chr16:69748896..69748923,-	chr16:69748896-69748923,-	-2.27718	4.33e-05
p1@HNRNPM	chr19:8509851-8509876,+	-1.25376	4.42e-05
p1@CEP170	chr1:243418472-243418591,-	-1.2427	4.57e-05
p1@FAM100B	chr17:74261413-74261439,+	-2.13368	4.57e-05
p1@HIST1H2BD	chr6:26158343-26158366,+	-1.6168	4.57e-05
p5@AKAP13	chr15:86162622-86162680,+	-2.55628	4.59e-05
p2@SETD8	chr12:123868664-123868734,+	-1.99906	4.71e-05
p@chr10:17279217..17279304,+	chr10:17279217-17279304,+	-2.079	4.82e-05
p@chr2:134889172..134889176,+	chr2:134889172-134889176,+	-2.79131	4.84e-05
p1@HMGB1	chr13:31040060-31040085,-	-1.5721	4.89e-05
p1@CENPE	chr4:104119488-104119512,-	-4.59467	5.01e-05
p1@CKAP2	chr13:53029568-53029650,+	-1.952	5.08e-05
p4@uc001iot.1	chr10:17271561-17271615,-	-1.8791	5.17e-05
p1@FBXO5	chr6:153304166-153304194,-	-4.22979	5.21e-05
p1@IGF2BP3	chr7:23509977-23510032,-	-2.72986	5.3e-05
p1@SPRED1	chr15:38544476-38544574,+	-1.61532	5.68e-05
p1@AHNAK	chr11:62314268-62314285,-	-1.2179	5.71e-05
p5@NRP1	chr10:33623491-33623505,-	-2.23886	5.77e-05
p1@TMEM158	chr3:45267760-45267826,-	-1.96722	5.78e-05
p1@G6PD	chrX:153775052-153775068,-	-1.40458	5.79e-05
p1@KISS1	chr1:204165610-204165626,-	-4.14279	5.9e-05
p1@PXK	chr3:58318594-58318694,+	-1.36691	5.99e-05
p2@PLEC	chr8:145025074-145025102,-	-2.23258	6.1e-05
p7@PTN	chr7:137028222-137028235,-	-4.23033	6.22e-05
p1@UBE2T	chr1:202311054-202311071,-	-1.68752	6.3e-05
p@chr14:95982953..95982999,-	chr14:95982953-95982999,-	-2.80759	6.53e-05
p1@ACAT2	chr6:160183023-160183104,+	-1.63111	7.04e-05
p@chr12:76423053..76423091,-	chr12:76423053-76423091,-	-4.37161	7.12e-05
p@chr2:85133590..85133622,-	chr2:85133590-85133622,-	-2.48929	7.14e-05
p@chrX:15844888..15844904,-	chrX:15844888-15844904,-	-1.88742	7.14e-05
p@chr2:216225840..216225880,-	chr2:216225840-216225880,-	-3.03367	7.18e-05
p1@KIF20B	chr10:91461337-91461380,+	-3.12237	7.21e-05
p3@CDH13	chr16:82660594-82660607,+	-4.40569	7.41e-05
p1@ENST00000420672,p1@ENST00000442036,p1@ENST00000450044,p1@ENST00000454488	chr2:179278645-179278717,+	-2.08285	7.45e-05
p@chr2:5834824..5834839,+	chr2:5834824-5834839,+	-1.30523	7.54e-05
p@chr2:85133528..85133584,+	chr2:85133528-85133584,+	-2.14468	7.54e-05
p1@ENST00000390893	chr17:56709188-56709203,-	-2.35764	7.54e-05
p3@CDC25B	chr20:3777116-3777131,+	-5.63596	7.69e-05
p1@LGALS3	chr14:55595960-55595976,+	-1.32767	8.05e-05
p3@SVIL	chr10:30025922-30025958,-	-2.15501	8.13e-05
p1@C20orf27	chr20:3748363-3748408,-	-1.67971	8.68e-05
p4@LTBP4	chr19:41103063-41103144,+	-3.12758	8.73e-05
p1@ZEB1	chr10:31608127-31608156,+	-1.22158	8.81e-05
p2@MRPL13	chr8:121457352-121457377,-	-1.1741	8.88e-05
p1@MCM4	chr8:48873479-48873539,+	-1.77051	9.03e-05
p1@MEX3A	chr1:156052241-156052298,-	-3.9006	9.1e-05
p2@RFX8	chr2:102091144-102091183,-	-5.43251	9.79e-05
p5@YWHAZ	chr8:101965146-101965236,-	-1.37907	0.000102372
p1@RAD51AP1	chr12:4647995-4648087,+	-2.99426	0.00010391
p5@CALD1	chr7:134576237-134576280,+	-2.05433	0.000107549
p@chr16:69745137..69745187,-	chr16:69745137-69745187,-	-2.39531	0.000112613
p1@AP1S2	chrX:15872914-15872980,-	-1.44455	0.000112613
p2@HARS2	chr5:140071178-140071210,+	-2.00128	0.000114884
p1@C21orf91	chr21:19191661-19191681,-	-1.462	0.000117162
p1@SLC12A2	chr5:127419449-127419465,+	-1.47834	0.000125073
p1@TUBB	chr6:30688119-30688141,+	-1.22877	0.000127895
p1@LAMA4	chr6:112575758-112575776,-	-2.1577	0.000127943
p@chrX:80937529..80937551,+	chrX:80937529-80937551,+	-4.25384	0.000127996
p2@LMO4	chr1:87794150-87794172,+	-1.42578	0.000129958
p1@EHD2	chr19:48216669-48216685,+	-1.12616	0.000130838
p1@NUDT1	chr7:2281843-2281869,+	-2.70916	0.000137675
p1@NDC80	chr18:2571528-2571568,+	-4.39229	0.000137715
p1@GINS2	chr16:85722530-85722615,-	-4.33917	0.000139199
p1@FANCB	chrX:14891150-14891201,-	-3.78894	0.000139493
p1@RAP2B	chr3:152879985-152880038,+	-1.3089	0.000142528
p5@PTN	chr7:137028392-137028410,-	-6.04828	0.000144854
p1@C17orf61,p1@PLSCR3	chr17:7307407-7307424,-	-1.20859	0.000148854
p2@CRABP2	chr1:156675564-156675614,-	-6.32336	0.000149607
p3@SPTBN1	chr2:54785485-54785538,+	-1.3279	0.000149607
p1@CBX3	chr7:26241325-26241392,+	-1.14406	0.000151444
p@chr22:46493889..46493892,+	chr22:46493889-46493892,+	-5.28763	0.000151637
p1@LBR	chr1:225615723-225615802,-	-2.00991	0.000153261
p2@CFL1	chr11:65625678-65625687,-	-1.23831	0.000154593
p@chr2:216295550..216295567,-	chr2:216295550-216295567,-	-2.76845	0.000156477
p@chr15:64448917..64448928,-	chr15:64448917-64448928,-	-6.37035	0.000159712
p1@SPRY1	chr4:124317940-124317987,+	-1.64667	0.000160159
p2@uc001iot.1	chr10:17271510-17271558,-	-1.3839	0.000163186
p1@CENPH	chr5:68485363-68485431,+	-2.67756	0.000175203
p1@SRPK1	chr6:35888858-35888887,-	-1.12268	0.000175983
p@chr8:42044953..42044969,-	chr8:42044953-42044969,-	-3.18289	0.000177532
p1@EMILIN1	chr2:27301468-27301496,+	-1.54783	0.000178586
p1@JUP	chr17:39942940-39942970,-	-1.14707	0.000179221
p@chr10:29937192..29937218,-	chr10:29937192-29937218,-	-4.48814	0.000179858
p6@SVIL	chr10:30024716-30024739,-	-1.97324	0.00018021
p1@COLEC12	chr18:500692-500748,-	-1.25198	0.000182265
p@chr2:216226723..216226776,-	chr2:216226723-216226776,-	-2.75883	0.000185189
p@chr16:69746953..69746965,-	chr16:69746953-69746965,-	-2.12848	0.000197211
p1@TMPO	chr12:98909351-98909454,+	-1.16312	0.00019779
p@chr2:216288165..216288235,-	chr2:216288165-216288235,-	-4.10046	0.000202324
p1@FRMD4A	chr10:13749543-13749575,-	-2.46359	0.000203281
p3@SECTM1	chr17:80291818-80291846,-	-4.32166	0.000204642
p1@MMP9	chr20:44637526-44637554,+	-4.87471	0.000207382
p2@SYNPO2	chr4:119809984-119810024,+	-3.71737	0.000210202
p@chr2:216284048..216284059,-	chr2:216284048-216284059,-	-2.31415	0.000213809
p2@ACTA2	chr10:90751038-90751131,-	-1.97383	0.000213809
p2@SMARCD1	chr12:50479109-50479146,+	-1.58911	0.000213809
p2@CCDC102B	chr18:66465356-66465376,+	-2.79797	0.000217728
p4@NRP1	chr10:33623517-33623538,-	-1.6696	0.000220948
p@chr17:76220151..76220166,+	chr17:76220151-76220166,+	-5.25942	0.00022404
p1@DTL	chr1:212209055-212209147,+	-3.10893	0.000227001
p1@FMNL3	chr12:50101165-50101259,-	-2.80583	0.000227657
p1@ITGA6	chr2:173292301-173292332,+	-1.84519	0.000227657
p2@ADAM19	chr5:157002755-157002766,-	-2.82674	0.000229185
p4@HMGA1	chr6:34204973-34204990,+	-2.61153	0.000229188
p1@TWF2	chr3:52273098-52273181,-	-1.09236	0.000230743
p1@LMNA	chr1:156084491-156084510,+	-1.49932	0.000233669
p1@RMI1	chr9:86595672-86595760,+	-3.90648	0.000236261
p1@HAUS1	chr18:43684310-43684373,+	-1.28044	0.000240541
p@chr2:5835715..5835720,+	chr2:5835715-5835720,+	-2.3843	0.000243704
p2@GNG11	chr7:93551089-93551142,+	-1.50355	0.000245487
p5@NTM	chr11:131781224-131781254,+	-4.59571	0.000246254
p1@CAPN5	chr11:76777995-76778027,+	-3.176	0.000246478
p1@C15orf23	chr15:40675132-40675210,+	-1.57523	0.000260057
p1@CD44	chr11:35160709-35160726,+	-1.39572	0.000266478
p@chr14:86002266..86002281,+	chr14:86002266-86002281,+	-2.24566	0.000271436
p1@RELL1	chr4:37687991-37688005,-	-2.91879	0.000271436
p2@MMP14	chr14:23305760-23305781,+	-1.09949	0.000274577
p@chr4:101946969..101946983,-	chr4:101946969-101946983,-	-1.91588	0.000283165
p8@FN1	chr2:216274354-216274463,-	-2.41247	0.000283165
p1@ASF1A	chr6:119215308-119215391,+	-1.19433	0.000284846
p5@uc001iot.1	chr10:17271866-17271897,-	-2.0582	0.000289201
p1@MAP4K4	chr2:102314161-102314183,+	-1.02708	0.000289402
p1@BZW2	chr7:16685764-16685820,+	-1.33632	0.000293988
p2@ELOVL6	chr4:111119735-111119778,-	-1.94814	0.000296598
p1@NASP	chr1:46049706-46049723,+	-1.43198	0.000299135
p1@CLDN11	chr3:170136642-170136663,+	-1.18474	0.000300931
p12@FN1	chr2:216232618-216232759,-	-2.36668	0.000306522
p2@RBM3	chrX:48432865-48432880,+	-1.04345	0.00030739
p1@CH25H	chr10:90967063-90967082,-	-6.02064	0.000310019
p1@TMEM97	chr17:26646175-26646241,+	-1.56095	0.000310349
p@chr18:59475616..59475621,-	chr18:59475616-59475621,-	-2.79936	0.000312202
p1@DEK	chr6:18264706-18264794,-	-1.35544	0.000317377
p@chr19:47111512..47111537,-	chr19:47111512-47111537,-	-1.65809	0.00032583
p3@TPM3	chr1:154155646-154155673,-	-1.74462	0.000326976
p3@IFI16	chr1:158979872-158979898,+	-3.96414	0.00033857
p1@CENPO	chr2:25016282-25016339,+	-3.17737	0.00033963
p1@NETO1	chr18:70535177-70535254,-	-3.00286	0.00035217
p2@HMGN2	chr1:26798896-26798949,+	-1.37284	0.000358701
p1@SH3BP1	chr22:38035623-38035712,+	-3.98429	0.000362506
p1@TUBA1C	chr12:49658855-49658874,+	-1.44842	0.000362506
p1@KPNA2	chr17:66031838-66031876,+	-1.33105	0.000372076
p4@MARCKS	chr6:114183605-114183619,+	-2.39541	0.000376663
p2@MKI67	chr10:129924668-129924722,-	-5.33731	0.000377279
p1@TTYH3	chr7:2671568-2671606,+	-1.76603	0.00038133
p@chr14:23313988..23313992,+	chr14:23313988-23313992,+	-6.18677	0.000386123
p@chr2:216296635..216296642,-	chr2:216296635-216296642,-	-2.41109	0.000386123
p1@H2AFZ	chr4:100871420-100871440,-	-1.3959	0.000394119
p7@FN1	chr2:216241339-216241404,-	-2.83196	0.000394119
p3@CD44	chr11:35201826-35201855,+	-1.77427	0.000398519
p1@ARL4C	chr2:235405679-235405739,-	-2.62369	0.00039937
p2@SLC20A2	chr8:42358742-42358787,-	-2.29836	0.000401691
p1@FLNB	chr3:57994140-57994156,+	-1.27627	0.000403058
p22@FN1	chr2:216274715-216274759,-	-2.5407	0.000405962
p1@YWHAQ	chr2:9771092-9771153,-	-1.3235	0.000406033
p1@MAN2A1	chr5:109025616-109025640,+	-1.94548	0.000437449
p1@MICAL1	chr6:109776901-109776994,-	-2.29193	0.000438323
p1@ARHGAP20	chr11:110583123-110583173,-	-2.09083	0.000446599
p5@LTBP1	chr2:33359634-33359645,+	-5.05962	0.000452022
p3@PLAT	chr8:42038055-42038068,-	-5.37526	0.000452094
p1@ATAD2	chr8:124408652-124408712,-	-1.62818	0.000452331
p1@ADAMTS15	chr11:130318529-130318547,+	-4.79831	0.000454736
p1@NCAPG2	chr7:158497431-158497529,-	-2.3041	0.000477406
p@chr22:40731192..40731196,+	chr22:40731192-40731196,+	-1.81823	0.000481108
p@chr1:10480469..10480472,+	chr1:10480469-10480472,+	-1.69608	0.000483791
p1@NETO2	chr16:47177845-47177864,-	-4.08636	0.000484533
p10@FN1	chr2:216241256-216241335,-	-1.81273	0.000486131
p2@ARSJ	chr4:114900757-114900779,-	-2.48853	0.000497927
p1@ARPC1A	chr7:98923505-98923566,+	-1.03949	0.000501258
p1@LMO4	chr1:87794543-87794585,+	-1.1845	0.000502447
p1@NPM3	chr10:103543145-103543177,-	-1.19905	0.000506247
p3@COL1A1	chr17:48262790-48262905,-	-2.37543	0.000523813
p26@FN1	chr2:216235036-216235163,-	-2.17897	0.000527358
p@chrX:45630639..45630663,-	chrX:45630639-45630663,-	-2.06683	0.000528131
p2@NQO1	chr16:69752391-69752446,-	-2.01351	0.000530409
p1@GBAS	chr7:56032270-56032301,+	-1.57229	0.000532538
p2@ABI3BP	chr3:100712292-100712338,-	-1.565	0.000553331
p@chr10:13933684..13933765,-	chr10:13933684-13933765,-	-5.35638	0.000574009
p1@FAM83D	chr20:37555048-37555067,+	-4.0715	0.000574009
p1@PRR14	chr16:30662255-30662350,+	-1.89515	0.000578381
p1@CDCA7	chr2:174219559-174219621,+	-4.50983	0.000582454
p@chr10:17277196..17277231,+	chr10:17277196-17277231,+	-1.4665	0.000584361
p2@RALY	chr20:32581525-32581588,+	-5.14477	0.000584574
p1@IFNGR2	chr21:34775698-34775771,+	-1.31048	0.000585796
p2@TWIST2	chr2:239756739-239756755,+	-1.91423	0.000586127
p19@PRRX1	chr1:170633100-170633112,+	-2.20376	0.00058834
p1@ODC1	chr2:10588445-10588461,-	-1.22708	0.000589158
p1@ROR1	chr1:64239657-64239724,+	-2.44344	0.000594466
p1@RRM1	chr11:4116054-4116105,+	-1.43999	0.000594466
p1@SGOL2	chr2:201390843-201390936,+	-2.10461	0.000603673
p1@PAK1	chr11:77122928-77123045,-	-1.77938	0.000604843
p@chr5:176883671..176883675,-	chr5:176883671-176883675,-	-2.09499	0.000618796
p2@C6orf62	chr6:24719375-24719391,-	-1.21225	0.000629803
p2@RPS7	chr2:3622893-3622925,+	-1.24337	0.000630121
p1@TRIOBP	chr22:38142239-38142297,+	-1.98829	0.000638403
p1@ECI2	chr6:4135775-4135822,-	-1.0725	0.000639369
p1@RAB38	chr11:87908600-87908680,-	-1.82189	0.000644917
p1@HIST2H2BF	chr1:149783922-149783929,-	-1.74629	0.000674331
p33@FN1	chr2:216245602-216245652,-	-2.77579	0.000682389
p2@VRK2	chr2:58273760-58273846,+	-1.90518	0.000683288
p@chr13:104599359..104599371,-	chr13:104599359-104599371,-	-1.17373	0.000697939
p1@SUV39H2	chr10:14920843-14920886,+	-1.7105	0.000705577
p1@FZR1	chr19:3506261-3506351,+	-1.60399	0.000709426
p@chr1:57021102..57021107,-	chr1:57021102-57021107,-	-1.5086	0.000710981
p1@LMNB2	chr19:2456922-2456983,-	-1.46245	0.000720509
p1@STMN2	chr8:80523321-80523382,+	-4.93314	0.000732084
p1@TYMS	chr18:657637-657729,+	-4.29167	0.000732084
p3@UTRN	chr6:144606596-144606654,+	-2.22153	0.000771245
p4@VIM	chr10:17278284-17278356,+	-1.55417	0.000778407
p3@CAV1	chr7:116165082-116165097,+	-1.57312	0.000784183
p4@CCDC80	chr3:112360139-112360153,-	-3.89675	0.000791363
p2@DCBLD2	chr3:98515870-98515887,-	-1.43873	0.000796535
p1@GPC2	chr7:99774945-99775026,-	-2.38333	0.000799816
p@chr2:46943535..46943537,+	chr2:46943535-46943537,+	-3.90853	0.000802725
p1@C4orf46	chr4:159592996-159593059,-	-2.302	0.000813887
p2@USP13	chr3:179370517-179370531,+	-5.14135	0.000817471
p2@TCF12	chr15:57511609-57511651,+	-1.0513	0.000817987
p1@ALYREF	chr17:79849438-79849493,-	-1.1945	0.000826448
p2@DPYSL3	chr5:146889496-146889529,-	-1.00561	0.000835727
p1@RPS8	chr1:45241186-45241289,+	-1.10856	0.000845026
p@chr10:17279385..17279425,+	chr10:17279385-17279425,+	-2.26985	0.000878927
p1@NR2F1	chr5:92918919-92918942,+	-2.54527	0.000886396
p1@AHNAK2	chr14:105436809-105436850,-	-2.53414	0.00089055
p2@SERINC5	chr5:79436125-79436129,-	-1.70607	0.000908981
p6@LDLR	chr19:11217362-11217367,+	-5.86049	0.000910682
p1@KNTC1	chr12:123011776-123011814,+	-1.73766	0.00092102
p1@EFHD2	chr1:15736359-15736463,+	-1.42793	0.000933354
p1@IDH1	chr2:209119779-209119816,-	-1.02412	0.000942379
p1@HNRNPUL1	chr19:41770292-41770345,+	-1.09168	0.000984436
p@chr3:108190358..108190378,-	chr3:108190358-108190378,-	-4.19816	0.000987794
p2@EMP1	chr12:13349652-13349667,+	-1.88925	0.00101055
p1@NT5DC2	chr3:52567819-52567884,-	-2.64863	0.00101972
p1@RANBP1	chr22:20105012-20105085,+	-1.09848	0.00102013
p11@FN1	chr2:216248106-216248212,-	-1.99858	0.00102289
p1@LDB2	chr4:16900242-16900317,-	-1.55441	0.00102912
p1@DTYMK	chr2:242626195-242626243,-	-1.25122	0.00104185
p@chr8:119905454..119905469,-	chr8:119905454-119905469,-	-2.42513	0.00104742
p4@CEP170	chr1:243418621-243418648,-	-2.48243	0.001054
p3@MMP14	chr14:23305848-23305863,+	-1.69598	0.00108977
p3@RBP1	chr3:139258420-139258434,-	-3.88034	0.00109355
p2@FAM129B	chr9:130341285-130341328,-	-2.00245	0.00109608
p2@M95929	chr1:170633410-170633422,+	-1.87367	0.00109796
p@chr15:40687023..40687027,+	chr15:40687023-40687027,+	-2.44292	0.00110383
p2@RALA	chr7:39663286-39663317,+	-2.61552	0.0011086
p1@LY6K	chr8:143781513-143781568,+	-1.72309	0.00110986
p1@SOCS1	chr16:11350049-11350067,-	-2.18909	0.00110992
p1@E2F7	chr12:77459306-77459365,-	-5.03848	0.00111438
p2@HNRNPH1	chr5:179051579-179051608,-	-3.90213	0.00111771
p1@HIST1H2BC,p1@HIST1H2BE,p1@HIST1H2BF,p1@HIST1H2BG,p1@HIST1H2BI	chr6:26124147-26124168,-	-1.22864	0.00112012
p@chr18:66465475..66465514,+	chr18:66465475-66465514,+	-1.59796	0.0011205
p1@SH3BGRL3	chr1:26606550-26606596,+	-1.31461	0.00112848
p@chr18:52969016..52969020,-	chr18:52969016-52969020,-	-2.61727	0.00114496
p2@CBX5	chr12:54653313-54653416,-	-1.97352	0.00115516
p1@SMAP2	chr1:40839369-40839449,+	-1.18454	0.00116638
p@chr2:216256377..216256419,-	chr2:216256377-216256419,-	-2.12106	0.00117786
p@chr5:37840711..37840714,-	chr5:37840711-37840714,-	-1.75159	0.0011873
p1@MCM6	chr2:136633940-136634022,-	-1.45393	0.00118758
p@chr19:42011981..42012002,+	chr19:42011981-42012002,+	-1.48616	0.00119492
p1@HNRNPD	chr4:83295103-83295157,-	-1.10004	0.00119749
p1@PPP1CA	chr11:67169265-67169355,-	-1.01126	0.00121555
p1@LSM5	chr7:32529977-32530029,-	-1.14667	0.00121743
p3@STC1	chr8:23712012-23712048,-	-1.57911	0.00126159
p20@FN1	chr2:216262556-216262578,-	-2.5451	0.00126254
p1@DNAJC9	chr10:75006999-75007077,-	-1.33281	0.00127339
p2@TRA2B	chr3:185655795-185655822,-	-1.0196	0.0013057
p1@ACSS2	chr20:33464407-33464423,+	-1.98349	0.00131828
p1@MRPL30	chr2:99797636-99797686,+	-1.17933	0.00132459
p2@CMBL	chr5:10307874-10307930,-	-2.15079	0.00134094
p3@FN1	chr2:216264051-216264090,-	-2.14573	0.00136893
p1@TNFRSF10A	chr8:23082580-23082657,-	-1.79105	0.00137946
p2@HIST1H4A,p2@HIST1H4B,p2@HIST1H4D,p2@HIST1H4E,p2@HIST1H4F,p2@HIST1H4H,p2@HIST1H4I,p2@HIST1H4J,p2@HIST1H4K,p2@HIST1H4L,p2@HIST2H4A,p2@HIST2H4B,p2@HIST4H4,p3@HIST1H4C	chr6:26027503-26027522,-	-1.07088	0.00138578
p@chr7:136912572..136912586,-	chr7:136912572-136912586,-	-5.09403	0.00138724
p25@FN1	chr2:216262464-216262489,-	-2.82499	0.00141098
p1@SNRPE	chr1:203830703-203830740,+	-1.08668	0.00142536
p1@GINS1	chr20:25388293-25388372,+	-3.79868	0.0014333
p1@RFC5	chr12:118454500-118454585,+	-1.66104	0.00146185
p@chr3:9848213..9848231,+	chr3:9848213-9848231,+	-1.04221	0.00146272
p1@MMP11	chr22:24115021-24115042,+	-5.86489	0.0014651
p1@CAPZA1	chr1:113162434-113162462,+	-1.04057	0.0014755
p1@BC038763	chr6:56407223-56407227,-	-2.75343	0.00148616
p1@REEP4	chr8:21999362-21999444,-	-1.5169	0.00149051
p1@GREM1	chr15:33010194-33010211,+	-3.96021	0.00149729
p3@MRPL13	chr8:121457339-121457350,-	-1.80156	0.00154467
p36@FN1	chr2:216236849-216236935,-	-2.66615	0.00155211
p1@CRIP2	chr14:105941118-105941196,+	-1.00972	0.00155698
p1@GPX1	chr3:49395773-49395819,-	-1.01449	0.00156532
p1@C16orf74	chr16:85784634-85784714,-	-3.61954	0.00157446
p1@HIC1	chr17:1958388-1958404,+	-2.48545	0.00157557
p3@CMBL	chr5:10307849-10307873,-	-5.37702	0.00162435
p1@MRPL28	chr16:420514-420555,-	-1.12602	0.00164405
p2@IGFBP6	chr12:53491413-53491430,+	-1.2882	0.00169449
p@chr17:41393263..41393278,+	chr17:41393263-41393278,+	-2.04633	0.00169756
p4@ADD3	chr10:111765798-111765847,+	-2.01536	0.00170924
p1@TLE1	chr9:84304451-84304469,-	-2.22402	0.00172409
p1@BANF1	chr11:65769946-65769992,+	-1.12657	0.00176998
p1@CCDC99	chr5:169010736-169010799,+	-1.43765	0.00177466
p@chr10:17276681..17276732,+	chr10:17276681-17276732,+	-1.30354	0.0017809
p1@CCNF	chr16:2479428-2479470,+	-2.30816	0.00181021
p@chr11:62360907..62360911,-	chr11:62360907-62360911,-	-1.65077	0.00183034
p3@NRP1	chr10:33623460-33623478,-	-1.496	0.0018378
p5@MYOF	chr10:95242333-95242349,-	-1.41165	0.00187831
p1@PHLDA2	chr11:2950642-2950658,-	-1.70899	0.00196857
p1@CHD3	chr17:7788104-7788138,+	-1.37626	0.00197793
p1@CSPG4	chr15:76005170-76005197,-	-4.96623	0.00198749
p3@NOS1	chr12:117799113-117799134,-	-5.56985	0.00203531
p1@APOPT1,p2@KLC1	chr14:104029278-104029344,+	-1.28717	0.00203728
p@chr11:33397623..33397662,+	chr11:33397623-33397662,+	-2.2501	0.00209815
p1@GALM	chr2:38893208-38893266,+	-1.76278	0.00210719
p2@AES	chr19:3062275-3062375,-	-1.55326	0.00211359
p@chr2:5839854..5839869,+	chr2:5839854-5839869,+	-1.67012	0.00215537
p@chr2:216292922..216293012,-	chr2:216292922-216293012,-	-2.14731	0.00220134
p2@UHRF2	chr9:6413215-6413237,+	-1.61538	0.00220934
p1@VCAN	chr5:82767555-82767575,+	-2.71995	0.00221914
p4@PLAT	chr8:42042635-42042650,-	-1.96078	0.00221914
p1@C12orf45	chr12:105380073-105380122,+	-1.26417	0.00221931
p4@CD44	chr11:35251773-35251789,+	-2.52179	0.00222632
p@chr2:218874925..218875029,-	chr2:218874925-218875029,-	-1.46537	0.00222816
p2@PAM	chr5:102201687-102201717,+	-1.45365	0.00236752
p@chr2:134959413..134959420,+	chr2:134959413-134959420,+	-3.70919	0.00247708
p1@DLC1	chr8:12990782-12990807,-	-1.35461	0.00250017
p1@CAT	chr11:34460447-34460561,+	-1.01842	0.00250028
p3@TNFRSF21	chr6:47277620-47277631,-	-1.58731	0.00258451
p3@PDE7B	chr6:136359130-136359171,+	-1.46204	0.00259125
p2@MOSPD2	chrX:14891598-14891619,+	-1.70972	0.00261891
p1@TUBG1	chr17:40761660-40761748,+	-1.11008	0.00264068
p@chr2:216298040..216298094,+	chr2:216298040-216298094,+	-3.88845	0.00265808
p2@ENST00000485923	chr3:150321167-150321178,+	-2.18948	0.00267797
p1@RPS6KA5	chr14:91526922-91527001,-	-5.53905	0.00269499
p1@FAM176A	chr2:75788038-75788089,-	-3.92291	0.00272891
p1@ELOVL6	chr4:111119662-111119731,-	-1.29174	0.00273739
p@chr17:48276607..48276688,-	chr17:48276607-48276688,-	-2.5479	0.00278541
p3@S100A11	chr1:152006179-152006217,-	-1.68706	0.00278541
p@chr10:17275853..17275926,-	chr10:17275853-17275926,-	-2.51515	0.00278599
p1@MAD2L1	chr4:120987933-120988022,-	-2.15658	0.00280098
p2@CD63	chr12:56122124-56122175,-	-1.16415	0.00281348
p@chr1:26607720..26607826,-	chr1:26607720-26607826,-	-2.16447	0.0028225
p1@CPT1A	chr11:68609300-68609356,-	-1.7814	0.00283923
p1@C11orf82	chr11:82612763-82612808,+	-4.85835	0.00284072
p2@PSRC1	chr1:109825719-109825745,-	-3.65998	0.00287318
p1@ISCA2	chr14:74960446-74960479,+	-1.14704	0.00289737
p3@LTBP1	chr2:33172012-33172028,+	-4.96554	0.00292046
p2@C6orf115	chr6:139349903-139349944,+	-1.34256	0.00300034
p1@EBP	chrX:48382111-48382129,+	-1.21839	0.0031393
p1@PLCB3	chr11:64018955-64019030,+	-1.99498	0.00314886
p1@MAP2K6	chr17:67410832-67410871,+	-1.88984	0.00316133
p1@CRYZ	chr1:75198681-75198750,-	-1.01226	0.00317847
p1@POP1	chr8:99129513-99129570,+	-2.01238	0.00317847
p2@PHLDB2	chr3:111578650-111578707,+	-1.14708	0.00320451
p2@RPS21	chr20:60962115-60962126,+	-1.13194	0.00320451
p16@FN1	chr2:216274784-216274843,-	-1.73562	0.00324934
p2@MTMR11	chr1:149908710-149908794,-	-1.86486	0.00325393
p1@TAGLN3	chr3:111718173-111718193,+	-1.60985	0.00325593
p1@HNRNPA2B1	chr7:26240357-26240377,-	-1.04873	0.00326999
p1@EGFR	chr7:55086703-55086717,+	-1.77453	0.00328445
p1@ITGA10	chr1:145525015-145525048,+	-1.54484	0.00328875
p10@CALM3,p12@CALM1,p8@CALM2	chr19:47111483-47111500,+	-2.32968	0.00330863
p@chr1:26607342..26607393,+	chr1:26607342-26607393,+	-1.40016	0.00331059
p@chr11:62303958..62304008,+	chr11:62303958-62304008,+	-2.35701	0.00332132
p1@GLUD1	chr10:88854518-88854634,-	-1.28114	0.00332169
p1@TUBB4B	chr9:140135729-140135748,+	-1.2692	0.00332268
p2@PPP1R12A	chr12:80328700-80328751,-	-1.45134	0.00334119
p2@S100A4	chr1:153517473-153517536,-	-1.38894	0.00336287
p1@ATN1	chr12:7036941-7036986,+	-1.48663	0.00341521
p@chr1:93828405..93828419,+	chr1:93828405-93828419,+	-1.63499	0.00343779
p1@PFN1	chr17:4851819-4851832,-	-1.16101	0.00343892
p1@HN1L	chr16:1728272-1728296,+	-1.2045	0.00345972
p1@ARHGEF3	chr3:56835967-56835985,-	-1.22023	0.00349713
p7@HIST1H4F	chr6:26240613-26240628,+	-2.0044	0.00359718
p2@RFTN1	chr3:16555238-16555305,-	-2.62061	0.00367477
p@chr4:55127262..55127270,+	chr4:55127262-55127270,+	-1.77997	0.00372371
p1@C6orf211	chr6:151773583-151773677,+	-1.12299	0.00375373
p@chr6:36568802..36568806,+	chr6:36568802-36568806,+	-1.57527	0.0037696
p@chr19:49859631..49859636,-	chr19:49859631-49859636,-	-2.04352	0.00381664
p4@SHC3	chr9:91793675-91793698,-	-1.99419	0.00393082
p2@HS3ST1	chr4:11430534-11430567,-	-2.11114	0.00397571
p@chr6:160176821..160176824,+	chr6:160176821-160176824,+	-1.34386	0.00399275
p2@COL13A1	chr10:71561704-71561747,+	-2.38749	0.0040906
p@chr2:216285430..216285470,-	chr2:216285430-216285470,-	-1.94783	0.004119
p2@FAM176A	chr2:75788428-75788476,-	-2.43326	0.00412928
p@chr16:90001394..90001405,+	chr16:90001394-90001405,+	-2.08328	0.00417599
p1@CD274	chr9:5450534-5450551,+	-1.83196	0.00426865
p1@NET1	chr10:5488564-5488584,+	-1.6386	0.00426865
p1@ZNF511	chr10:135122380-135122458,+	-1.37134	0.00428522
p1@IKBKE	chr1:206643806-206643850,+	-1.70232	0.00428838
p1@SHKBP1	chr19:41082755-41082801,+	-1.49787	0.004377
p1@C1QTNF6	chr22:37584273-37584294,-	-2.2923	0.00446819
p2@ANXA11	chr10:81965307-81965351,-	-1.24751	0.00446819
p3@BRD3	chr9:136897557-136897562,-	-1.41755	0.00446819
p1@MAPKBP1	chr15:42066659-42066718,+	-1.22837	0.00449761
p2@MRPS36	chr5:68513622-68513665,+	-1.11629	0.00450644
p2@TMSB10	chr2:85133146-85133181,+	-1.47405	0.00450709
p1@NRN1	chr6:6007111-6007181,-	-1.40902	0.00452378
p2@CACYBP	chr1:174969054-174969143,+	-1.19429	0.00460392
p@chr3:167727211..167727219,-	chr3:167727211-167727219,-	-1.01258	0.00461793
p@chrX:153764189..153764228,-	chrX:153764189-153764228,-	-1.95874	0.00463041
p1@TCF3	chr19:1652575-1652621,-	-1.2172	0.00463041
p@chr2:216248054..216248100,+	chr2:216248054-216248100,+	-3.64695	0.00463046
p4@ARHGAP24	chr4:86699902-86699958,+	-2.20107	0.00463936
p1@PTPN14	chr1:214724899-214724960,-	-1.18042	0.0046966
p2@PIP4K2A	chr10:22825620-22825656,-	-1.81715	0.00479464
p4@CFL1	chr11:65623641-65623682,-	-1.17702	0.00485244
p7@STAT6	chr12:57504069-57504090,-	-3.23656	0.00485244
p1@PDK4	chr7:95225768-95225967,-	-3.6141	0.00487014
p8@LINC00478	chr21:17566902-17566923,+	-2.52994	0.00494487
p2@COPS3	chr17:17184575-17184592,-	-1.72078	0.00496693
p@chr12:119311338..119311354,+	chr12:119311338-119311354,+	-1.20646	0.00496894
p@chr2:216273041..216273156,-	chr2:216273041-216273156,-	-2.60724	0.00497481
p1@NNAT	chr20:36149602-36149665,+	-4.93499	0.00497766
p5@RGS4	chr1:163045575-163045587,+	-3.54732	0.00498977
p1@BID	chr22:18257196-18257242,-	-1.4188	0.00501562
p3@KIF22	chr16:29802087-29802113,+	-4.99943	0.00501845
p1@TRHDE	chr12:72666140-72666186,+	-3.46695	0.00514122
p17@FN1	chr2:216259356-216259399,-	-2.00826	0.00515254
p1@WDR76	chr15:44119159-44119226,+	-1.80661	0.00515759
p1@ARHGAP19	chr10:99052382-99052413,-	-2.17481	0.00519507
p1@MYO5A	chr15:52821070-52821122,-	-2.02386	0.00525637
p2@DUSP6	chr12:89746173-89746188,-	-1.46095	0.00533161
p1@GLT25D1	chr19:17666424-17666525,+	-1.01932	0.00538848
p@chr4:1205641..1205660,-	chr4:1205641-1205660,-	-1.26398	0.00539473
p1@DLGAP4	chr20:35089863-35089880,+	-1.40177	0.00539835
p1@PSRC1	chr1:109825751-109825802,-	-5.10009	0.00541258
p1@HS3ST1	chr4:11430494-11430527,-	-2.07665	0.0054148
p1@DBF4	chr7:87505787-87505857,+	-2.20684	0.0054283
p2@PIR	chrX:15511438-15511463,-	-2.39212	0.00543258
p2@FAM46A	chr6:82458097-82458103,-	-2.48603	0.00551789
p2@TERC	chr3:169482824-169482835,-	-2.51527	0.00555356
p@chr3:55503705..55503721,-	chr3:55503705-55503721,-	-3.67629	0.00559719
p1@BTBD11	chr12:107712173-107712239,+	-1.92067	0.00567039
p2@GSTP1	chr11:67351250-67351261,+	-1.47455	0.00576905
p3@CNOT8	chr5:154237778-154237811,+	-2.35594	0.00584073
p1@EIF1AX	chrX:20159934-20159976,-	-1.15705	0.00607845
p2@MAMLD1	chrX:149531573-149531590,+	-3.34375	0.00608444
p2@CCT3	chr1:156307992-156308013,-	-1.92397	0.006125
p@chr2:134024419..134024499,-	chr2:134024419-134024499,-	-2.08962	0.00612804
p1@RGS10	chr10:121302195-121302245,-	-1.17823	0.00616203
p2@H2AFZ	chr4:100871459-100871483,-	-1.22609	0.00620215
p2@CLDN11	chr3:170150947-170150951,+	-3.7392	0.00624228
p2@TMSB15A	chrX:101771631-101771638,-	-2.21342	0.00632653
p1@ERI2	chr16:20817753-20817816,-	-2.06013	0.00637713
p@chr14:23316849..23316866,+	chr14:23316849-23316866,+	-1.68415	0.0063888
p@chr3:55522284..55522331,-	chr3:55522284-55522331,-	-1.75187	0.00643604
p1@DOCK4	chr7:111846435-111846471,-	-1.24798	0.00649052
p1@CD68	chr17:7482899-7482979,+	-1.15156	0.00661067
p2@CAV1	chr7:116165038-116165071,+	-1.12088	0.006707
p1@AZI1	chr17:79196749-79196794,-	-1.87654	0.00672123
p1@GPR124	chr8:37654369-37654415,+	-1.53693	0.00673839
p@chr12:6879133..6879172,-	chr12:6879133-6879172,-	-1.46245	0.00677702
p2@CLMP	chr11:123066004-123066026,-	-1.75357	0.00682203
p1@SERHL2	chr22:42949955-42949972,+	-4.10748	0.00693419
p1@PKDCC	chr2:42275153-42275171,+	-2.13804	0.00694095
p1@UPF3B	chrX:118986911-118986988,-	-1.29085	0.00705197
p1@CPNE2	chr16:57126482-57126552,+	-2.04853	0.00710704
p2@KHSRP	chr19:6424783-6424802,-	-1.59741	0.00710934
p4@PAFAH1B3	chr19:42806505-42806542,-	-1.9092	0.0071235
p1@CDC6	chr17:38444115-38444194,+	-1.60819	0.00713997
p1@ITGA5	chr12:54812992-54813035,-	-1.2979	0.00714269
p2@PI15	chr8:75736712-75736723,+	-4.34628	0.00714269
p2@SH3BGRL3	chr1:26606608-26606619,+	-1.479	0.00714269
p2@ANAPC11	chr17:79849655-79849674,+	-1.75294	0.00717602
p2@PHF21A	chr11:46142615-46142697,-	-1.57926	0.00719313
p@chr2:216288105..216288140,-	chr2:216288105-216288140,-	-3.40113	0.00721829
p1@ZNF532	chr18:56532100-56532130,+	-1.74278	0.0072911
p1@ELK1	chrX:47509928-47509990,-	-1.50656	0.007392
p1@CAPS	chr19:5914213-5914286,+	-1.87226	0.00739727
p1@PIAS3	chr1:145575227-145575319,+	-1.26298	0.00751939
p2@TUBA1A	chr12:49582787-49582816,-	-1.82142	0.00753459
p2@SSNA1	chr9:140083148-140083187,+	-1.3116	0.00760549
p1@CARHSP1	chr16:8962853-8962878,-	-1.0214	0.00765877
p44@FN1	chr2:216289880-216289901,-	-2.54634	0.00765877
p@chr5:106716071..106716075,-	chr5:106716071-106716075,-	-1.22428	0.00766599
p1@TTC29	chr4:147866993-147867021,-	-3.14961	0.00769136
p5@SEPT9	chr17:75316336-75316406,+	-1.83451	0.00769993
p9@FN1	chr2:216289922-216290014,-	-1.9772	0.00773193
p2@RPS15	chr19:1438351-1438382,+	-1.0614	0.00777241
p1@PPP2R3A	chr3:135684560-135684620,+	-1.43037	0.00780385
p5@SECTM1	chr17:80291751-80291762,-	-4.2785	0.00781791
p2@IQGAP1	chr15:90931547-90931558,+	-1.89534	0.00788009
p4@FN1	chr2:216239959-216240125,-	-1.88312	0.00788044
p2@GNG5	chr1:84972250-84972271,-	-2.49208	0.00811717
p1@HELLS	chr10:96305535-96305598,+	-1.7189	0.00827055
p@chr9:109625898..109625918,+	chr9:109625898-109625918,+	-1.59318	0.00833127
p1@EPHA4	chr2:222436988-222437031,-	-1.30082	0.0084233
p@chr2:216292976..216293025,+	chr2:216292976-216293025,+	-3.93151	0.00847216
p1@S100A11	chr1:152009460-152009498,-	-1.00954	0.00850743
p2@WNT7B	chr22:46368414-46368429,-	-1.49127	0.00851872
p2@CTSC	chr11:88070920-88070953,-	-1.23297	0.00852197
p3@ANPEP	chr15:90358115-90358195,-	-3.86176	0.00852911
p@chr2:216299463..216299527,+	chr2:216299463-216299527,+	-1.67344	0.00856097
p1@TEAD2	chr19:49865646-49865718,-	-1.66023	0.00863612
p1@ENTPD6	chr20:25176318-25176400,+	-1.44181	0.00865518
p1@HIST1H4C	chr6:26104154-26104169,+	-1.04463	0.00869143
p6@LDB1	chr10:103874692-103874715,-	-3.52199	0.00869143
p1@RNU5E-6P	chr1:45285665-45285671,-	-3.41996	0.00870993
p3@CTSC	chr11:88070850-88070878,-	-2.21216	0.00874949
p1@KIF18A	chr11:28129656-28129735,-	-2.23506	0.00885736
p1@MVD	chr16:88729473-88729561,-	-1.02125	0.00891129
p5@CFL1	chr11:65623468-65623497,-	-1.24155	0.0089504
p4@ACOT7	chr1:6445809-6445885,-	-1.52618	0.00897741
p1@LRP8	chr1:53793725-53793789,-	-2.32701	0.00897817
p2@ANP32A	chr15:69113172-69113196,-	-1.8117	0.00897817
p1@ADRA1D	chr20:4229843-4229952,-	-3.37213	0.00900461
p@chr6:136227973..136227979,+	chr6:136227973-136227979,+	-3.72038	0.00905513
p13@FN1	chr2:216246960-216247057,-	-1.47568	0.00911318
p5@MAP1B	chr5:71403265-71403276,+	-1.7531	0.00924231
p3@KPNA2	chr17:66031887-66031896,+	-2.21956	0.0093146
p1@CNOT7	chr8:17104356-17104395,-	-1.04182	0.0093929
p1@PITX1	chr5:134369905-134369972,-	-1.39076	0.00941248
p1@C20orf20	chr20:61427797-61427863,+	-1.73608	0.00952762
p2@ANTXR2	chr4:80994210-80994284,-	-1.29807	0.00953283
p2@MARCKS	chr6:114178630-114178643,+	-1.24977	0.00954742
p1@HDGF	chr1:156721446-156721494,-	-1.02084	0.00955107
p3@CBX3	chr7:26241043-26241102,+	-1.86507	0.00957985
p5@S100A16	chr1:153581503-153581520,-	-1.06807	0.00959535
p1@CD9	chr12:6309517-6309575,+	-1.47533	0.00976259
p1@F3	chr1:95007302-95007322,-	-3.28322	0.00981794
p1@PDCL3	chr2:101179403-101179470,+	-1.11196	0.00985979
p1@RPL39L	chr3:186857267-186857293,-	-1.77704	0.009903
p2@CYTH2	chr19:48972580-48972594,+	-1.24673	0.00996062
Corneal endothelial cell (CEC)-specific promoters are shown in bold. Promoters are sorted by statistical significance (adjusted P-value).

## Sheet: Table S5b
Table S5b. List of 1,327 promoters highly expressed in differentiated corneal endothelial progenitors.
promoter	position	log2 fold change	adjusted P-value
p1@MGP	chr12:15038779-15038798,-	5.47471	1.04e-63
p1@PCP4	chr21:41239344-41239371,+	5.11359	2.2e-41
p1@MMP10	chr11:102651343-102651365,-	7.70872	3.77e-39
p2@COL8A2	chr1:36590788-36590803,-	9.21633	5.46e-39
p1@COL4A4	chr2:228028911-228028932,-	7.62803	5.09e-37
p@chr12:15035100..15035219,-	chr12:15035100-15035219,-	5.51344	2.52e-36
p1@CTGF	chr6:132272504-132272519,-	3.69401	2.65e-36
p1@PTGDS	chr9:139871948-139871964,+	6.27128	5.08e-36
p1@COL8A1	chr3:99357430-99357445,+	3.67416	2.47e-35
p1@FOSB	chr19:45971246-45971265,+	4.49543	7.5e-35
p2@CHI3L1	chr1:203155868-203155882,-	5.05312	4.37e-33
p3@SULF1	chr8:70378852-70378866,+	8.5665	7.19e-32
p1@CHI3L1	chr1:203155823-203155838,-	4.19903	2.56e-30
p1@COL4A3	chr2:228029332-228029347,+	4.52236	1.36e-29
p1@ANKRD1	chr10:92680836-92680853,-	5.17967	1.77e-29
p3@DCN	chr12:91573316-91573365,-	6.2912	5.74e-29
p1@NR4A1	chr12:52445218-52445237,+	4.33594	2.81e-28
p1@EFEMP1	chr2:56150910-56150938,-	3.43172	4.13e-28
p1@SERPINA3	chr14:95078720-95078739,+	4.11099	6.3e-28
p1@EFNA1	chr1:155100342-155100359,+	4.40576	8.76e-28
p1@uc002iyl.2	chr17:58165660-58165685,-	3.97962	2.78e-27
p2@TSPAN6	chrX:99891796-99891811,-	4.45892	3.32e-27
p2@SLC4A11	chr20:3220197-3220212,-	3.80913	1.1e-26
p2@EFEMP1	chr2:56150883-56150896,-	3.94968	3.68e-26
p@chr6:132271161..132271207,-	chr6:132271161-132271207,-	5.82924	6.48e-26
p@chr12:15034903..15034944,-	chr12:15034903-15034944,-	7.01355	1.2e-25
p1@KRT7	chr12:52627019-52627037,+	8.03939	9.86e-25
p1@THBD	chr20:23030296-23030315,-	4.03008	1.23e-24
p1@KIAA1199	chr15:81071703-81071719,+	3.55858	2.77e-24
p1@CRYAB	chr11:111782484-111782501,-	5.01308	7.43e-24
p2@SYNPO	chr5:150020214-150020231,+	3.75532	1.11e-23
p@chr12:15035939..15035972,-	chr12:15035939-15035972,-	5.1511	1.41e-23
p1@LBH	chr2:30454390-30454409,+	4.30144	2.61e-23
p1@FSTL3	chr19:676385-676403,+	4.17233	4.86e-23
p@chr12:15035012..15035043,-	chr12:15035012-15035043,-	6.16464	5.82e-22
p@chr6:152712662..152712705,-	chr6:152712662-152712705,-	8.99755	9.06e-22
p1@CHST6	chr16:75529294-75529376,-	3.87376	2.03e-21
p1@TNNC1	chr3:52488048-52488064,-	6.21732	2.15e-21
p1@NOG	chr17:54671047-54671075,+	5.81321	3.57e-21
p@chr12:15034857..15034886,-	chr12:15034857-15034886,-	8.00877	1.68e-20
p17@MME	chr3:154801537-154801556,+	5.87048	3.03e-20
p3@CHI3L1	chr1:203154383-203154466,-	6.01631	2.13e-19
p1@EPAS1	chr2:46524537-46524553,+	5.48297	2.52e-19
p2@ERCC6,p2@PGBD3	chr10:50747158-50747175,-	2.94113	4.3e-19
p1@RERG	chr12:15374343-15374416,-	3.45963	5.13e-19
p1@ASS1	chr9:133320339-133320356,+	4.16734	1.47e-18
p1@MMP12	chr11:102745704-102745720,-	4.40462	2.24e-18
p1@SRPX2	chrX:99899180-99899210,+	2.95512	2.35e-18
p2@SULF1	chr8:70378989-70379039,+	4.13774	6.18e-18
p@chr4:72052474..72052490,+	chr4:72052474-72052490,+	3.11316	1.06e-17
p1@ENST00000444125	chr9:132099194-132099208,+	4.41979	1.89e-17
p1@CDKN2B	chr9:22009297-22009324,-	4.25002	2.15e-17
p1@CYP24A1	chr20:52790516-52790531,-	7.71605	5.34e-17
p1@C4orf49	chr4:140201333-140201396,-	3.00229	6.08e-17
p@chr10:92672040..92672054,-	chr10:92672040-92672054,-	7.9592	6.29e-17
p2@DCN	chr12:91573249-91573308,-	4.31693	6.84e-17
p@chr21:41301023..41301064,+	chr21:41301023-41301064,+	8.72201	1.42e-16
p7@CTGF	chr6:132269835-132269894,-	5.79786	1.59e-16
p1@FGF7	chr15:49715449-49715464,+	3.32053	1.93e-16
p1@SEMA3C	chr7:80548356-80548384,-	2.60619	2.37e-16
p3@PIP5K1B	chr9:71320596-71320633,+	5.92719	3.62e-16
p@chr12:15035074..15035085,-	chr12:15035074-15035085,-	5.28048	3.69e-16
p2@SPINT1	chr15:41136234-41136252,+	7.16896	9.38e-16
p@chr3:99514927..99514940,+	chr3:99514927-99514940,+	3.71066	1.41e-15
p1@MAL	chr2:95691445-95691461,+	7.29181	1.72e-15
p1@BHLHE40	chr3:5021113-5021180,+	2.54354	2.04e-15
p1@DCN	chr12:91576561-91576613,-	2.75295	2.52e-15
p1@MAGI3	chr1:113933117-113933146,+	2.52028	3.49e-15
p@chr6:132271569..132271590,-	chr6:132271569-132271590,-	5.18259	1e-14
p1@IER3	chr6:30712313-30712332,-	2.45402	1.12e-14
p1@EDN1	chr6:12290586-12290600,+	6.58076	1.15e-14
p1@PLXDC2	chr10:20105340-20105382,+	3.19707	1.47e-14
p1@ICAM1	chr19:10381780-10381803,+	2.9715	1.74e-14
p2@FGF7	chr15:49715431-49715448,+	2.85569	2.15e-14
p1@LOC100128054	chr10:96046794-96046821,-	5.91907	2.71e-14
p@chr3:74663803..74663825,-	chr3:74663803-74663825,-	4.12099	3.28e-14
p1@CRLF1	chr19:18717589-18717616,-	5.97939	3.3e-14
p@chr1:203148336..203148348,-	chr1:203148336-203148348,-	3.79437	4.17e-14
p1@COL8A2	chr1:36590804-36590835,-	8.43225	4.49e-14
p2@LOX	chr5:121414045-121414063,-	2.94365	4.65e-14
p1@CAPN6	chrX:110513703-110513741,-	5.7548	5.02e-14
p2@TMEM45A	chr3:100211526-100211584,+	2.33764	6.34e-14
p3@ENO1	chr1:8938709-8938720,-	2.57302	7.55e-14
p2@AMOTL2	chr3:134093314-134093380,-	2.68012	1.14e-13
p2@ATP6V1E1	chr22:18111474-18111494,-	2.4081	1.16e-13
p1@PLK3	chr1:45266040-45266056,+	2.48925	1.17e-13
p1@SERPING1	chr11:57365150-57365170,+	5.88553	1.18e-13
p1@RAB11FIP1	chr8:37756996-37757022,-	5.71478	1.23e-13
p1@CDON	chr11:125932685-125932768,-	5.0629	1.51e-13
p1@PPP1R3C	chr10:93392811-93392835,-	2.45309	1.71e-13
p2@OR51E2	chr11:4718911-4718938,-	6.77152	1.71e-13
p1@GPNMB	chr7:23286379-23286401,+	2.6338	2.09e-13
p1@PCDH10	chr4:134070439-134070456,+	2.804	2.69e-13
p1@STON2	chr14:81790486-81790538,-	5.28644	2.89e-13
p5@EFEMP1	chr2:56149525-56149590,-	7.29166	3.21e-13
p1@SYNE1	chr6:152702306-152702529,-	2.22968	3.26e-13
p3@FGF7	chr15:49716703-49716720,+	3.98504	3.63e-13
p1@CD200	chr3:112051994-112052043,+	5.64198	4.38e-13
p10@CTGF	chr6:132270276-132270290,-	5.79624	5.86e-13
p@chr2:56144851..56144902,-	chr2:56144851-56144902,-	3.40409	5.94e-13
p1@ENST00000525636	chr11:9797175-9797232,+	5.65532	6.08e-13
p1@SULF1	chr8:70405073-70405088,+	3.42357	7.25e-13
p1@TMEM87B	chr2:112812863-112812949,+	2.28739	8.85e-13
p4@DCN	chr12:91573228-91573245,-	5.41684	9.57e-13
p1@OGFRL1	chr6:71998506-71998522,+	2.5997	9.87e-13
p11@MME	chr3:154741971-154742004,+	7.38103	1.2e-12
p1@MMP3	chr11:102714328-102714346,-	5.56369	1.21e-12
p1@C9orf150	chr9:12775011-12775028,+	2.26672	1.58e-12
p1@ABLIM1	chr10:116286656-116286693,-	3.99268	2.04e-12
p1@CYR61	chr1:86046433-86046453,+	3.40624	2.08e-12
p1@ATP10D	chr4:47487285-47487366,+	2.20092	2.27e-12
p1@CCND2	chr12:4382917-4382935,+	5.44759	2.91e-12
p1@IL11	chr19:55881823-55881837,-	5.04235	3.12e-12
p1@DAAM2	chr6:39760129-39760177,+	4.1456	3.52e-12
p1@IFITM1	chr11:314052-314073,+	2.80368	3.65e-12
p@chr2:56144945..56144975,-	chr2:56144945-56144975,-	3.97524	3.66e-12
p1@RCAN1	chr21:35899113-35899128,-	2.52484	4.25e-12
p1@CNTNAP2	chr7:145813864-145813947,+	7.08263	4.29e-12
p1@RGS2	chr1:192778161-192778180,+	2.70552	4.75e-12
p1@SRGN	chr10:70847852-70847873,+	2.64546	4.97e-12
p1@CDH23	chr10:73156664-73156716,+	5.58019	5.45e-12
p2@SEMA3C	chr7:80548333-80548354,-	2.20545	5.54e-12
p3@MYO1C	chr17:1395954-1396027,-	3.36215	5.6e-12
p1@HEG1	chr3:124774831-124774852,-	2.57914	5.87e-12
p1@SEMA3B	chr3:50306572-50306675,+	6.9013	7.31e-12
p1@CADM3	chr1:159141397-159141412,+	4.12149	7.77e-12
p5@CTGF	chr6:132270471-132270530,-	3.1037	9.87e-12
p2@COL8A1	chr3:99509604-99509650,+	3.53498	1.05e-11
p1@HPS5	chr11:18343669-18343721,-	2.20891	1.14e-11
p3@MME	chr3:154798096-154798115,+	2.12552	1.14e-11
p2@LOXL1	chr15:74218973-74218999,+	3.3918	1.19e-11
p1@LMCD1	chr3:8543500-8543518,+	3.6609	1.28e-11
p5@SULF1	chr8:70378936-70378956,+	5.56248	1.45e-11
p1@SCRG1	chr4:174320323-174320405,-	3.46379	1.59e-11
p1@PDPN	chr1:13910194-13910339,+	2.15508	2.18e-11
p2@CTGF	chr6:132271998-132272086,-	3.31524	2.5e-11
p1@PRELP	chr1:203444887-203444975,+	5.10583	2.9e-11
p1@RAMP1	chr2:238768258-238768275,+	6.86046	2.94e-11
p1@GADD45B	chr19:2476116-2476132,+	5.34699	3.05e-11
p4@SEMA3C	chr7:80548401-80548423,-	3.44624	3.51e-11
p5@MME	chr3:154798129-154798155,+	3.00264	3.56e-11
p2@NPLOC4	chr17:79533608-79533634,-	3.91127	3.58e-11
p@chr6:132271627..132271658,-	chr6:132271627-132271658,-	5.52168	4.31e-11
p@chr5:151052758..151052772,-	chr5:151052758-151052772,-	2.08171	4.39e-11
p1@FGF10	chr5:44389509-44389536,-	5.8356	5.28e-11
p1@TRAM1	chr8:71520513-71520614,-	2.25695	5.77e-11
p@chr2:56104899..56104948,-	chr2:56104899-56104948,-	4.98544	6.67e-11
p3@EFEMP1	chr2:56150599-56150675,-	5.26213	7.58e-11
p1@HEY1	chr8:80679993-80680011,-	5.31967	8.4e-11
p@chr1:203154299..203154330,+	chr1:203154299-203154330,+	5.04846	1.01e-10
p3@AB462505	chrM:2880-2896,+	2.06268	1.03e-10
p1@DLK1	chr14:101193191-101193241,+	5.22786	1.51e-10
p3@GALNT10	chr5:153667008-153667036,+	4.95543	1.84e-10
p3@CTGF	chr6:132270563-132270604,-	4.99749	2.22e-10
p13@CTGF	chr6:132270118-132270130,-	3.27244	2.3e-10
p@chr4:123747979..123747994,+	chr4:123747979-123747994,+	2.05725	3.21e-10
p@chr1:203148270..203148291,-	chr1:203148270-203148291,-	3.66907	3.23e-10
p5@DCN	chr12:91576471-91576491,-	6.47724	3.38e-10
p1@GPC4	chrX:132549506-132549526,-	2.01362	3.77e-10
p1@MFAP4	chr17:19290483-19290510,-	2.25624	3.96e-10
p1@NEDD9	chr6:11232893-11232915,-	2.62866	5.28e-10
p2@SCHIP1	chr3:159482240-159482320,+	2.13612	5.86e-10
p1@CRIM1	chr2:36582857-36582932,+	2.16876	6.09e-10
p2@RIN2	chr20:19955957-19956029,+	4.93374	6.21e-10
p3@SPARC	chr5:151066514-151066529,-	2.15023	6.21e-10
p2@IFITM1	chr11:314010-314046,+	2.27782	6.75e-10
p@chr2:217526641..217526672,+	chr2:217526641-217526672,+	2.48482	7.63e-10
p1@ZNF483	chr9:114287433-114287513,+	4.97551	8.02e-10
p1@GABARAPL1	chr12:10365466-10365547,+	1.83856	8.12e-10
p4@CUTA	chr6:33385823-33385852,-	2.10948	8.51e-10
p@chr1:27992792..27992807,-	chr1:27992792-27992807,-	2.38512	1.06e-09
p1@SMAD6	chr15:66994663-66994680,+	6.08006	1.28e-09
p1@GRP	chr18:56887381-56887399,+	2.77921	1.43e-09
p1@ITGB4	chr17:73717551-73717609,+	6.78822	2.02e-09
p2@NUPR1	chr16:28550320-28550345,-	1.81631	2.05e-09
p1@TSPAN13	chr7:16793362-16793421,+	3.32336	2.06e-09
p1@SULF2	chr20:46414183-46414264,-	2.03715	2.09e-09
p1@SCPEP1	chr17:55055472-55055522,+	1.94349	2.16e-09
p9@ANK2	chr4:114038344-114038388,+	7.68352	2.22e-09
p1@APOD	chr3:195310802-195310818,-	3.13057	2.65e-09
p@chr12:15034968..15034990,-	chr12:15034968-15034990,-	7.57178	2.84e-09
p3@NPC2	chr14:74959978-74959992,-	2.10444	3.17e-09
p1@SLC25A4	chr4:186064412-186064426,+	4.64928	3.21e-09
p1@CREG1	chr1:167522982-167523017,-	4.76782	3.33e-09
p2@uc004coz.1	chrM:16098-16117,+	2.53743	3.42e-09
p1@CFB	chr6:31913863-31913882,+	2.98231	3.49e-09
p@chr2:56094202..56094227,-	chr2:56094202-56094227,-	5.15773	3.78e-09
p1@IVNS1ABP	chr1:185286366-185286383,-	1.84321	3.78e-09
p2@NRG1	chr8:32579341-32579372,+	6.74771	3.78e-09
p1@DNAJB9	chr7:108210276-108210374,+	1.87549	4.35e-09
p1@GLT25D2	chr1:184006829-184006911,-	3.08929	4.35e-09
p2@APOD	chr3:195310831-195310845,-	6.0723	4.47e-09
p@chr5:151051121..151051183,+	chr5:151051121-151051183,+	2.17846	4.71e-09
p1@PPAPDC1A	chr10:122216707-122216790,+	3.2712	5.06e-09
p3@PTGDS	chr9:139873495-139873543,+	6.01629	5.29e-09
p1@PPARGC1A	chr4:23891660-23891690,-	7.04804	5.32e-09
p1@SVEP1	chr9:113341985-113342040,-	2.56355	5.82e-09
p1@SKIL	chr3:170075436-170075520,+	2.28837	7.5e-09
p8@DCN	chr12:91576497-91576508,-	6.22013	9.06e-09
p1@SPINT1	chr15:41136586-41136725,+	7.58171	9.46e-09
p1@LRRN1	chr3:3841108-3841126,+	6.50298	1.06e-08
p1@C1QTNF1	chr17:77020224-77020262,+	3.2328	1.09e-08
p3@PAPPA	chr9:118915768-118915835,+	6.50621	1.09e-08
p@chr2:152500613..152500647,-	chr2:152500613-152500647,-	6.06682	1.12e-08
p1@NFATC1	chr18:77155922-77155939,+	4.97154	1.17e-08
p9@CTGF	chr6:132270532-132270550,-	4.62856	1.34e-08
p2@COL4A4	chr2:228028941-228028957,-	6.50504	1.39e-08
p4@TMEM45A	chr3:100211600-100211628,+	3.21932	1.6e-08
p1@VIT	chr2:36923830-36923874,+	5.57372	1.84e-08
p2@SERPING1	chr11:57365657-57365748,+	6.74322	1.88e-08
p1@COX7A1	chr19:36643329-36643407,-	2.12474	1.9e-08
p1@FBXO32	chr8:124553437-124553453,-	5.0494	2e-08
p3@LAPTM4A	chr2:20251339-20251367,-	1.84299	2.07e-08
p1@TSPAN3	chr15:77363441-77363506,-	1.77399	2.17e-08
p1@HSBP1L1	chr18:77724629-77724652,+	2.58297	2.18e-08
p@chr12:91552211..91552251,-	chr12:91552211-91552251,-	2.89269	2.39e-08
p1@AMOTL2	chr3:134093275-134093299,-	1.95523	2.44e-08
p1@OR51E2	chr11:4719072-4719089,-	7.25755	2.54e-08
p1@ENST00000413121,p1@ENST00000443988,p1@ENST00000458253,p1@uc002tck.1	chr2:105467904-105467924,-	5.16634	2.77e-08
p@chr5:151042613..151042631,-	chr5:151042613-151042631,-	2.36858	2.82e-08
p@chr6:132271546..132271561,-	chr6:132271546-132271561,-	7.51564	2.82e-08
p4@AMOTL2	chr3:134093254-134093271,-	6.33281	2.85e-08
p@chr2:217526606..217526625,+	chr2:217526606-217526625,+	2.07493	2.9e-08
p@chr3:99354394..99354405,+	chr3:99354394-99354405,+	7.12466	2.92e-08
p@chr1:203154393..203154416,+	chr1:203154393-203154416,+	2.86028	3.16e-08
p1@TSPAN6	chrX:99891689-99891764,-	1.74353	3.24e-08
p1@DAPK1	chr9:90112767-90112808,+	2.06695	3.52e-08
p2@PDGFA	chr7:559475-559492,-	6.75994	3.53e-08
p1@ITM2B	chr13:48807334-48807354,+	1.84391	3.59e-08
p@chrX:152772003..152772056,+	chrX:152772003-152772056,+	3.22633	3.67e-08
p1@CHAC1	chr15:41245661-41245679,+	5.17294	3.93e-08
p1@SPARC	chr5:151066469-151066483,-	1.63787	3.94e-08
p3@COL8A1	chr3:99509555-99509574,+	3.35983	4.03e-08
p2@CRYAB	chr11:111783858-111783916,-	4.69261	4.18e-08
p1@COMP	chr19:18902106-18902122,-	4.93294	4.42e-08
p3@LOC100287616	chr15:74220536-74220564,-	4.49614	4.45e-08
p1@BGN	chrX:152760428-152760447,+	1.85949	4.78e-08
p4@MYL12A	chr18:3252206-3252222,+	5.02915	5e-08
p1@ADC	chr1:33546746-33546769,+	6.01879	5.06e-08
p1@NPC2	chr14:74959995-74960020,-	1.78111	5.06e-08
p3@SEMA3C	chr7:80548670-80548688,-	3.07562	5.06e-08
p1@ACTA2	chr10:90712520-90712536,-	3.57718	5.44e-08
p2@DAPK1	chr9:90112614-90112664,+	3.279	5.47e-08
p1@MT1F	chr16:56691887-56691909,+	2.6563	5.63e-08
p4@BGN	chrX:152770200-152770258,+	2.25043	5.68e-08
p@chr1:8927211..8927246,-	chr1:8927211-8927246,-	1.76335	6.89e-08
p@chr1:236647096..236647105,+	chr1:236647096-236647105,+	1.71837	7.02e-08
p@chr1:203148357..203148383,-	chr1:203148357-203148383,-	3.02646	7.31e-08
p1@FNDC1	chr6:159590423-159590438,+	4.93862	7.51e-08
p1@ANKH	chr5:14871866-14871916,-	1.73087	7.68e-08
p1@DUSP2	chr2:96811170-96811186,-	6.205	7.91e-08
p1@AHR	chr7:17338266-17338282,+	1.77548	8.12e-08
p1@B4GALT1	chr9:33167149-33167170,-	1.74214	8.18e-08
p1@IGFBP7	chr4:57976544-57976560,-	1.66285	8.28e-08
p1@PCSK1N	chrX:48693955-48694025,-	2.32205	8.97e-08
p1@AL833423	chr2:170930079-170930096,+	4.90548	9.67e-08
p1@LOC728392	chr17:5404305-5404333,-	2.26611	9.98e-08
p1@ANGPTL7	chr1:11249404-11249419,+	2.70096	1.03e-07
p1@CXXC5	chr5:139027923-139028000,+	2.40232	1.03e-07
p2@CHST6	chr16:75529273-75529293,-	7.242	1.03e-07
p6@CLEC2D	chr12:9821320-9821338,+	6.01876	1.09e-07
p1@PPM1H	chr12:63328897-63328942,-	2.51197	1.16e-07
p2@SPARC	chr5:151066486-151066501,-	1.81271	1.23e-07
p2@IGFBP2	chr2:217498134-217498154,+	2.06218	1.24e-07
p6@FGF7	chr15:49716289-49716340,+	3.05143	1.28e-07
p@chr15:74228096..74228111,+	chr15:74228096-74228111,+	6.45807	1.31e-07
p3@CTSA	chr20:44519987-44519999,+	1.74447	1.31e-07
p6@SULF2	chr20:46365627-46365644,-	2.47838	1.31e-07
p2@KIAA1199	chr15:81201549-81201567,+	6.98805	1.35e-07
p1@CXCL6	chr4:74702384-74702402,+	5.97321	1.4e-07
p1@ADM	chr11:10326612-10326630,+	2.07572	1.44e-07
p1@CCK	chr3:42306248-42306265,-	4.34266	1.49e-07
p1@DPP7	chr9:140009130-140009209,-	1.67679	1.6e-07
p1@AGXT2L1	chr4:109684198-109684217,-	5.68102	1.7e-07
p2@MT1F	chr16:56691864-56691879,+	4.40385	1.7e-07
p2@CYR61	chr1:86047201-86047223,+	4.39693	1.74e-07
p1@SLC48A1	chr12:48166978-48167047,+	2.73689	1.84e-07
p1@EMID2	chr7:101006118-101006183,+	7.40129	1.86e-07
p1@KIAA0040	chr1:175161905-175161929,-	3.4424	1.89e-07
p1@LAYN	chr11:111411394-111411505,+	2.88678	1.94e-07
p1@MIR184	chr15:79501729-79501736,+	2.50246	2.02e-07
p1@MT1G	chr16:56701968-56701983,-	4.49558	2.07e-07
p1@C1S	chr12:7167997-7168040,+	1.90645	2.08e-07
p@chr2:217528839..217528870,+	chr2:217528839-217528870,+	4.73409	2.15e-07
p1@ST5	chr11:8832182-8832279,-	1.84285	2.15e-07
p1@CTSF	chr11:66335995-66336059,-	2.54569	2.34e-07
p1@TGFBI	chr5:135364668-135364689,+	1.85914	2.56e-07
p3@DDAH1	chr1:86043864-86043895,-	2.35165	2.72e-07
p1@ITPR1	chr3:4535025-4535040,+	1.84141	2.75e-07
p1@RASL11B	chr4:53728477-53728492,+	5.72783	2.8e-07
p1@COL4A1	chr13:110959496-110959511,-	1.67993	2.81e-07
p2@SLC30A1	chr1:211752406-211752432,-	2.28653	3.04e-07
p1@C12orf69	chr12:14967095-14967123,-	7.0375	3.08e-07
p2@BMP3	chr4:81951957-81951988,+	2.53703	3.44e-07
p1@EGR2	chr10:64576105-64576133,-	5.06538	3.7e-07
p1@SLC7A8	chr14:23652862-23652876,-	1.54187	3.7e-07
p@chr12:15035058..15035069,+	chr12:15035058-15035069,+	6.18327	3.76e-07
p1@AMACR	chr5:34008130-34008171,-	2.61089	4.09e-07
p1@TMEM178	chr2:39893043-39893118,+	4.16931	4.22e-07
p1@C2	chr6:31895480-31895530,+	7.11665	4.36e-07
p10@SPARC	chr5:151051195-151051216,-	1.63503	4.62e-07
p4@SVEP1	chr9:113342332-113342358,-	3.2183	4.63e-07
p@chr15:81171136..81171166,-	chr15:81171136-81171166,-	4.73521	4.79e-07
p12@ANK2	chr4:114037833-114037852,+	7.19965	4.84e-07
p@chr17:7747511..7747527,+	chr17:7747511-7747527,+	5.1584	5.25e-07
p1@IFI6	chr1:27998692-27998710,-	3.03658	5.25e-07
p3@APP	chr21:27253235-27253255,-	1.47983	5.49e-07
p1@SERPINE1	chr7:100770328-100770393,+	2.64189	5.5e-07
p@chr1:203152808..203152846,-	chr1:203152808-203152846,-	4.78141	5.51e-07
p1@LHFP	chr13:40177261-40177339,-	1.82282	5.55e-07
p3@NDNF	chr4:121993443-121993454,-	2.4948	5.62e-07
p1@SERPINI1	chr3:167453493-167453533,+	2.12452	5.79e-07
p7@CHI3L1	chr1:203151934-203151947,-	3.36427	5.85e-07
p@chr5:151042059..151042154,-	chr5:151042059-151042154,-	2.45914	6.1e-07
p1@GAL3ST3	chr11:65816591-65816654,-	4.96286	6.31e-07
p@chr2:56145005..56145022,-	chr2:56145005-56145022,-	3.04056	6.32e-07
p1@PPM1E	chr17:56833184-56833249,+	2.14149	6.57e-07
p3@TSPAN6	chrX:99891816-99891831,-	2.52815	6.91e-07
p1@PEA15	chr1:160175166-160175195,+	1.68416	6.92e-07
p1@ELL2	chr5:95297534-95297563,-	1.92363	6.95e-07
p1@GBP2	chr1:89591749-89591816,-	2.61696	6.96e-07
p1@TNNT2	chr1:201346801-201346815,-	4.465	7.49e-07
p1@AGT	chr1:230849858-230849875,-	5.25368	7.51e-07
p1@ZDHHC14	chr6:157802182-157802254,+	2.41164	7.57e-07
p1@ADAMTS1	chr21:28217721-28217735,-	2.00717	7.92e-07
p3@LINC00152	chr2:87755054-87755068,+	3.1597	7.98e-07
p2@BCL2L13	chr22:18189536-18189560,+	1.59217	8e-07
p@chr6:132271128..132271174,+	chr6:132271128-132271174,+	3.14424	8.33e-07
p10@FGF7	chr15:49716675-49716698,+	4.56527	8.42e-07
p1@KCNAB2	chr1:6086385-6086411,+	7.03714	8.66e-07
p1@C10orf47	chr10:11865347-11865411,+	3.21137	8.83e-07
p1@CYB5R1	chr1:202936357-202936392,-	1.57721	8.84e-07
p1@MME	chr3:154797636-154797696,+	1.65364	9.37e-07
p1@PRKG1	chr10:52834198-52834274,+	4.29071	9.53e-07
p@chr5:151043787..151043805,-	chr5:151043787-151043805,-	2.4282	1e-06
p1@DBC1	chr9:122131696-122131743,-	2.80669	1.01e-06
p7@SPARC	chr5:151051242-151051266,-	1.92821	1.02e-06
p1@P4HA1	chr10:74856613-74856631,-	1.49735	1.04e-06
p1@PXDC1	chr6:3751937-3751954,-	4.49027	1.04e-06
p1@KDSR	chr18:61034416-61034448,-	2.00128	1.12e-06
p@chr19:13953708..13953767,-	chr19:13953708-13953767,-	4.03413	1.13e-06
p4@SULF1	chr8:70379072-70379089,+	3.32783	1.13e-06
p1@HEPH	chrX:65384052-65384099,+	3.01772	1.16e-06
p1@TPP1	chr11:6640638-6640665,-	1.55909	1.17e-06
p1@IFITM2	chr11:308188-308207,+	1.64664	1.18e-06
p2@FAM83G	chr17:18907463-18907501,-	5.52567	1.2e-06
p1@TMED3	chr15:79603479-79603529,+	1.56147	1.22e-06
p2@NPC2	chr14:74960030-74960050,-	1.49613	1.29e-06
p4@LOC100128054	chr10:96046777-96046788,-	6.84459	1.37e-06
p1@LOX	chr5:121413944-121413965,-	2.31543	1.39e-06
p5@PAPPA	chr9:118916164-118916178,+	3.40766	1.39e-06
p1@MAFF	chr22:38598086-38598105,+	2.48453	1.43e-06
p1@KIF26B	chr1:245318279-245318297,+	2.29844	1.47e-06
p2@DAB1	chr1:57889687-57889754,-	5.56495	1.48e-06
p@chr4:57907002..57907043,+	chr4:57907002-57907043,+	1.99903	1.54e-06
p1@ANTXR1	chr2:69240302-69240332,+	1.65316	1.58e-06
p1@CDC42EP1	chr22:37956479-37956511,+	1.64786	1.58e-06
p1@PRR16	chr5:119799927-119800064,+	4.69017	1.58e-06
p8@CTGF	chr6:132270672-132270706,-	2.67784	1.65e-06
p@chr19:18709616..18709634,-	chr19:18709616-18709634,-	7.07538	1.69e-06
p1@C1R	chr12:7245018-7245073,-	3.27377	1.78e-06
p1@TUFT1	chr1:151512775-151512792,+	2.10447	1.8e-06
p2@ARL5A	chr2:152684977-152685021,-	2.08806	1.88e-06
p3@LOX	chr5:121414004-121414025,-	1.97106	1.88e-06
p1@CACNA1C	chr12:2162144-2162196,+	2.86042	1.91e-06
p@chr6:132271115..132271160,-	chr6:132271115-132271160,-	4.82622	1.94e-06
p1@CTSZ	chr20:57582296-57582325,-	1.43413	1.94e-06
p9@SVEP1	chr9:113342305-113342325,-	6.07356	1.94e-06
p1@ID1	chr20:30193083-30193098,+	2.23751	2.11e-06
p1@CCL2	chr17:32582293-32582312,+	1.79993	2.19e-06
p1@TMEM45A	chr3:100211412-100211501,+	1.42117	2.19e-06
p2@P4HA2	chr5:131563474-131563497,-	4.82066	2.23e-06
p5@COL8A1	chr3:99463740-99463765,+	6.18742	2.28e-06
p1@EGR3	chr8:22550982-22550999,-	5.16195	2.31e-06
p3@LUM	chr12:91505283-91505299,-	4.01186	2.33e-06
p2@ENST00000508328	chr4:57976037-57976100,+	1.71971	2.51e-06
p4@SPINT1	chr15:41136263-41136291,+	6.93941	2.65e-06
p1@ERCC6,p1@PGBD3	chr10:50747064-50747124,-	1.53607	2.69e-06
p1@UGP2	chr2:64069016-64069039,+	1.54369	2.91e-06
p3@P4HA2	chr5:131563450-131563462,-	5.70004	2.91e-06
p2@CCND2	chr12:4382956-4382975,+	4.39675	2.92e-06
p4@ANK2	chr4:114038151-114038195,+	7.04265	3.04e-06
p3@POU6F2	chr7:39017504-39017519,+	3.16972	3.09e-06
p1@ORMDL3	chr17:38083802-38083841,-	1.65926	3.36e-06
p1@GDF15	chr19:18496957-18496977,+	1.65909	3.4e-06
p3@uc002iyl.2	chr17:58165588-58165614,-	2.56751	3.5e-06
p1@TNS3	chr7:47621674-47621719,-	6.04295	3.52e-06
p8@MME	chr3:154797326-154797389,+	4.07796	3.6e-06
p@chr12:91558446..91558493,-	chr12:91558446-91558493,-	4.34853	3.85e-06
p1@KCNK15	chr20:43374482-43374556,+	6.57401	3.89e-06
p5@LOC100128054	chr10:96046656-96046672,-	6.85009	3.9e-06
p3@AK026170	chrM:2402-2413,+	1.4605	3.92e-06
p@chr1:8923365..8923378,-	chr1:8923365-8923378,-	2.65691	4.2e-06
p1@BCOR	chrX:39957202-39957220,-	2.50335	4.41e-06
p1@TSPAN7	chrX:38420783-38420805,+	4.86426	4.42e-06
p1@CPEB4	chr5:173315338-173315364,+	1.66282	4.5e-06
p@chr14:55032819..55032833,+	chr14:55032819-55032833,+	1.62977	4.56e-06
p1@TMEM59L	chr19:18723660-18723743,+	5.94829	4.61e-06
p1@TFRC	chr3:195808952-195808972,-	1.68499	4.62e-06
p1@SLC22A17	chr14:23822081-23822113,-	1.51727	4.67e-06
p@chr11:123079774..123079777,+	chr11:123079774-123079777,+	6.10994	4.96e-06
p@chr14:74953087..74953114,-	chr14:74953087-74953114,-	2.30762	5e-06
p2@TXNDC11	chr16:11836574-11836590,-	4.54853	5.01e-06
p1@HES1	chr3:193853927-193853944,+	2.94386	5.02e-06
p1@DNAJC6	chr1:65720089-65720155,+	5.93643	5.09e-06
p@chr18:13217674..13217760,+	chr18:13217674-13217760,+	6.62754	5.27e-06
p1@IL13RA2	chrX:114252132-114252187,-	5.79215	5.51e-06
p1@HPD	chr12:122296755-122296770,-	2.36081	6.08e-06
p1@PSAP	chr10:73610996-73611015,-	1.42499	6.13e-06
p@chr10:73588807..73588828,-	chr10:73588807-73588828,-	2.13117	6.14e-06
p2@MAGI3	chr1:113933151-113933162,+	2.3857	6.72e-06
p2@CAPN6	chrX:110513684-110513700,-	6.9556	6.91e-06
p1@HBEGF	chr5:139726181-139726197,-	2.46136	6.96e-06
p1@NDST1	chr5:149865474-149865509,+	2.98238	7.03e-06
p1@LUM	chr12:91505237-91505280,-	1.91693	7.21e-06
p1@CD24	chrY:21154670-21154688,-	1.76779	7.24e-06
p12@CTGF	chr6:132269939-132269966,-	4.16681	7.24e-06
p1@SLFN12	chr17:33760164-33760206,-	6.20046	7.57e-06
p4@ABLIM1	chr10:116286563-116286598,-	5.49565	7.57e-06
p1@AGR2	chr7:16844611-16844628,-	4.56628	7.64e-06
p1@TGFB2	chr1:218518669-218518689,+	2.50464	7.64e-06
p1@PAWR	chr12:80084303-80084332,-	4.21787	7.8e-06
p@chr3:8597425..8597428,+	chr3:8597425-8597428,+	6.85464	8e-06
p31@APP	chr21:27543425-27543451,-	5.75663	8.13e-06
p1@IFIT1	chr10:91152368-91152419,+	2.62072	8.23e-06
p3@TACC1	chr8:38586068-38586128,+	6.03361	8.45e-06
p7@SULF1	chr8:70378873-70378887,+	6.90063	8.59e-06
p1@MFSD1	chr3:158519834-158519944,+	1.4768	8.76e-06
p8@SULF1	chr8:70488248-70488262,+	4.7402	8.76e-06
p1@PCSK6	chr15:102029900-102029917,-	2.58886	9.13e-06
p@chr17:38612942..38613067,+	chr17:38612942-38613067,+	4.20927	9.26e-06
p1@DLG1	chr3:197025449-197025533,-	2.04144	9.74e-06
p1@HSD17B14	chr19:49339732-49339794,-	1.97598	9.81e-06
p2@IVNS1ABP	chr1:185286466-185286482,-	4.83893	9.9e-06
p1@ADCY2	chr5:7396141-7396324,+	6.61043	1.07e-05
p1@MEGF6	chr1:3447967-3447983,-	5.70134	1.07e-05
p2@RERG	chr12:15374328-15374342,-	4.63038	1.07e-05
p2@ASS1	chr9:133320301-133320325,+	5.87882	1.12e-05
p3@PAWR	chr12:80084737-80084763,-	4.23284	1.14e-05
p1@EPS8L2	chr11:706219-706260,+	4.32693	1.18e-05
p1@FOXO1	chr13:41240737-41240787,-	4.53025	1.2e-05
p2@PRR15	chr7:29603477-29603510,+	6.91865	1.2e-05
p1@THBS1	chr15:39873268-39873287,+	1.48779	1.25e-05
p@chr5:151042388..151042426,-	chr5:151042388-151042426,-	2.57133	1.32e-05
p@chr1:39624527..39624560,+	chr1:39624527-39624560,+	1.67946	1.36e-05
p1@TMEM66	chr8:29940569-29940596,-	1.56465	1.38e-05
p@chr2:56098185..56098199,-	chr2:56098185-56098199,-	2.99617	1.39e-05
p1@LACTB2	chr8:71581377-71581458,-	1.5456	1.39e-05
p6@C9orf3	chr9:97683495-97683542,+	4.27072	1.39e-05
p1@TNFRSF12A	chr16:3070356-3070383,+	2.01394	1.4e-05
p3@SYNPO	chr5:150020245-150020268,+	4.32401	1.42e-05
p1@COQ10B	chr2:198318223-198318283,+	1.40068	1.48e-05
p1@SLC22A4	chr5:131630070-131630109,+	2.24712	1.48e-05
p4@PIP5K1B	chr9:71320557-71320590,+	5.7253	1.52e-05
p1@PDLIM4	chr5:131593366-131593397,+	1.40336	1.55e-05
p1@SLC31A1	chr9:115983809-115983880,+	1.71021	1.56e-05
p2@CYBRD1	chr2:172379010-172379029,+	1.39045	1.56e-05
p@chr2:56145014..56145064,+	chr2:56145014-56145064,+	4.30169	1.58e-05
p2@PHLDB1	chr11:118492055-118492183,+	1.79997	1.59e-05
p1@COL12A1	chr6:75915757-75915775,-	1.59709	1.65e-05
p@chr20:19955424..19955441,+	chr20:19955424-19955441,+	5.65979	1.68e-05
p1@MXRA5	chrX:3264682-3264700,-	5.93208	1.68e-05
p1@NEAT1	chr11:65190260-65190277,+	1.96594	1.69e-05
p1@CGNL1	chr15:57668695-57668734,+	5.71366	1.81e-05
p1@STC2	chr5:172755410-172755426,-	1.9031	1.84e-05
p1@KLF10	chr8:103667935-103667960,-	1.58475	1.85e-05
p@chr4:81974774..81974778,+	chr4:81974774-81974778,+	2.43646	1.92e-05
p4@TSPAN6	chrX:99891770-99891782,-	2.43374	1.92e-05
p@chr2:235591306..235591328,+	chr2:235591306-235591328,+	2.8759	1.97e-05
p9@ENO1	chr1:8924055-8924074,-	1.81632	2.01e-05
p1@IFI30	chr19:18284561-18284667,+	4.0801	2.02e-05
p2@IGF1	chr12:102872317-102872350,-	4.73231	2.07e-05
p2@PTGDS	chr9:139873445-139873481,+	6.05557	2.07e-05
p1@UST	chr6:149068153-149068210,+	1.27415	2.08e-05
p3@THBS1	chr15:39880777-39880827,+	2.30542	2.13e-05
p@chr2:224463466..224463480,-	chr2:224463466-224463480,-	1.81335	2.18e-05
p1@APP	chr21:27543073-27543094,-	1.369	2.23e-05
p1@ARL5A	chr2:152684922-152684966,-	1.65269	2.23e-05
p4@DST	chr6:56708436-56708457,-	2.04293	2.23e-05
p1@LIPG	chr18:47088419-47088437,+	4.05819	2.24e-05
p1@BCAT1	chr12:25101920-25102077,-	3.90485	2.31e-05
p2@TSPAN3	chr15:77363375-77363406,-	1.40144	2.34e-05
p@chr2:56144804..56144841,+	chr2:56144804-56144841,+	2.7417	2.43e-05
p2@DDAH1	chr1:86043808-86043860,-	2.63823	2.46e-05
p2@TMEM59	chr1:54519067-54519126,-	1.27167	2.46e-05
p1@MT1X	chr16:56716373-56716390,+	1.34655	2.49e-05
p@chr18:46478378..46478396,-	chr18:46478378-46478396,-	1.56211	2.51e-05
p1@DNAJB4	chr1:78470614-78470635,+	1.3515	2.53e-05
p1@SPRYD3	chr12:53473136-53473191,-	1.52817	2.53e-05
p1@CPXM2	chr10:125651258-125651355,-	5.80769	2.54e-05
p3@EFNA1	chr1:155100387-155100398,+	5.84031	2.54e-05
p2@EFNA1	chr1:155100366-155100377,+	5.66686	2.55e-05
p1@ALDH1A1	chr9:75567962-75567979,-	4.32442	2.59e-05
p1@APLN	chrX:128788923-128788942,-	5.71267	2.61e-05
p4@CHEK2	chr22:29108124-29108188,-	4.25035	2.62e-05
p4@PLXDC2	chr10:20105126-20105149,+	6.62107	2.62e-05
p1@IER5L	chr9:131940526-131940546,-	1.24826	2.66e-05
p1@SRPRB	chr3:133524633-133524697,+	1.41747	2.66e-05
p@chr3:159450136..159450184,+	chr3:159450136-159450184,+	2.82174	2.77e-05
p3@TMED3	chr15:79603543-79603577,+	1.74611	2.79e-05
p2@LOC100128054	chr10:96046756-96046775,-	4.36108	2.85e-05
p1@KLF9	chr9:73028814-73028895,-	1.7043	2.92e-05
p@chr21:27347412..27347464,-	chr21:27347412-27347464,-	6.65806	2.95e-05
p1@CEBPB	chr20:48807351-48807384,+	1.41199	2.95e-05
p@chr1:8923338..8923361,-	chr1:8923338-8923361,-	2.18029	3.03e-05
p6@SULF1	chr8:70379043-70379054,+	5.61092	3.12e-05
p@chr3:124839020..124839023,+	chr3:124839020-124839023,+	2.87686	3.16e-05
p1@RUNX1	chr21:36260980-36261011,-	1.39596	3.18e-05
p1@ASAH1	chr8:17941575-17941642,-	1.35413	3.2e-05
p@chr2:56108835..56108875,-	chr2:56108835-56108875,-	2.57122	3.23e-05
p1@ATP6V0A1	chr17:40610873-40610959,+	1.79652	3.23e-05
p3@SHC4	chr15:49255330-49255353,-	4.22513	3.23e-05
p1@CYBRD1	chr2:172378976-172378999,+	1.44968	3.33e-05
p1@C1GALT1C1	chrX:119763835-119763970,-	1.75905	3.39e-05
p1@LTBP2	chr14:75078930-75078948,-	1.39717	3.42e-05
p1@SAT1	chrX:23801280-23801297,+	1.41921	3.67e-05
p4@REXO2	chr11:114310124-114310140,+	2.88868	3.76e-05
p1@HERPUD1	chr16:56966047-56966066,+	1.36132	3.83e-05
p5@LOX	chr5:121413171-121413182,-	4.35969	3.89e-05
p1@ENST00000508328	chr4:57976101-57976199,+	1.48545	3.91e-05
p2@AK126525	chr5:151045945-151046004,-	2.58283	3.92e-05
p1@CHMP2B	chr3:87276407-87276493,+	1.29367	4e-05
p1@P4HA2	chr5:131563501-131563570,-	1.29034	4.08e-05
p1@PRR15	chr7:29603436-29603471,+	6.68965	4.08e-05
p1@C9orf3	chr9:97767235-97767288,+	1.86354	4.28e-05
p4@EFEMP1	chr2:56150507-56150564,-	3.88319	4.34e-05
p1@BAG1	chr9:33264676-33264741,-	1.22512	4.51e-05
p1@SH3BP4	chr2:235860653-235860681,+	1.67589	4.53e-05
p2@OSBPL9	chr1:52195498-52195540,+	1.83444	4.53e-05
p2@ABLIM1	chr10:116286599-116286654,-	4.29179	4.54e-05
p@chr12:91539701..91539744,-	chr12:91539701-91539744,-	2.79172	4.58e-05
p3@PLXDC2	chr10:20105531-20105546,+	4.12006	4.59e-05
p2@ST5	chr11:8892907-8892925,-	1.6435	4.77e-05
p@chr13:48827946..48828048,+	chr13:48827946-48828048,+	1.58806	4.81e-05
p1@VPS41	chr7:38948780-38948805,-	1.50565	4.81e-05
p1@ATF3	chr1:212782094-212782109,+	2.17325	4.84e-05
p5@PSAP	chr10:73579309-73579331,-	2.1328	4.84e-05
p5@SEMA3C	chr7:80548457-80548482,-	2.73302	4.84e-05
p1@IGFBP4	chr17:38599693-38599708,+	1.71242	4.85e-05
p@chr5:151049247..151049281,-	chr5:151049247-151049281,-	2.17974	4.88e-05
p6@NNMT	chr11:114166473-114166500,+	2.86627	4.88e-05
p1@STK38L	chr12:27397170-27397240,+	1.45347	5.04e-05
p1@OSGIN2	chr8:90914757-90914856,+	1.92494	5.12e-05
p1@PKD2	chr4:88928777-88928822,+	1.55918	5.12e-05
p4@CNPY2	chr12:56709649-56709670,-	1.36209	5.17e-05
p1@SLC16A4	chr1:110933611-110933660,-	1.36832	5.25e-05
p1@CCRN4L	chr4:139936905-139936944,+	2.31242	5.35e-05
p1@LFNG	chr7:2559399-2559416,+	3.68433	5.5e-05
p@chr1:203153711..203153722,+	chr1:203153711-203153722,+	6.34099	5.62e-05
p3@KCNAB2	chr1:6086424-6086442,+	5.41976	5.63e-05
p1@CD55	chr1:207495013-207495037,+	1.51518	5.67e-05
p2@SMAD6	chr15:66994561-66994597,+	1.87508	5.76e-05
p1@EFHD1	chr2:233498261-233498337,+	6.49667	5.77e-05
p6@IGF1	chr12:102874242-102874255,-	5.729	5.83e-05
p1@DHRS3	chr1:12678204-12678238,-	3.96162	5.86e-05
p2@ATP1B1	chr1:169075554-169075571,+	2.02943	5.86e-05
p1@DDR1	chr6:30852277-30852364,+	2.19831	5.9e-05
p1@SCG2	chr2:224467068-224467085,-	1.26557	5.99e-05
p1@RAB11FIP3	chr16:475599-475672,+	1.59476	6.08e-05
p1@ENST00000510342	chr19:14903099-14903112,+	2.39575	6.16e-05
p4@TSPAN3	chr15:77363411-77363423,-	2.6259	6.16e-05
p2@PCP4	chr21:41239376-41239379,+	4.46268	6.38e-05
p1@KAZN	chr1:15250596-15250685,+	3.85586	6.48e-05
p1@PDE11A	chr2:178937478-178937510,-	3.05348	6.72e-05
p16@CTGF	chr6:132271980-132271991,-	5.9236	6.75e-05
p1@WNT7B	chr22:46373034-46373058,-	2.81691	6.78e-05
p@chr17:38610202..38610277,+	chr17:38610202-38610277,+	2.23388	7.08e-05
p2@DDX24	chr14:94547495-94547508,-	2.15495	7.08e-05
p2@CXXC5	chr5:139028516-139028557,+	2.28035	7.41e-05
p3@NPLOC4	chr17:79533576-79533598,-	6.51395	7.42e-05
p@chr6:132271279..132271304,-	chr6:132271279-132271304,-	5.48767	7.5e-05
p1@CNN1	chr19:11649659-11649674,+	6.13026	7.56e-05
p2@GABARAPL1	chr12:10365624-10365644,+	5.6053	7.88e-05
p5@ERG	chr21:40032558-40032578,-	2.76629	7.96e-05
p2@APP	chr21:27423414-27423442,-	1.49615	7.97e-05
p1@IGFBP2	chr2:217498164-217498242,+	1.42113	7.98e-05
p@chr4:57899389..57899467,-	chr4:57899389-57899467,-	1.3067	8.03e-05
p2@TMED3	chr15:79603426-79603475,+	1.30923	8.06e-05
p5@CUTA	chr6:33385854-33385866,-	1.57098	8.09e-05
p1@NFASC	chr1:204797749-204797855,+	3.82321	8.15e-05
p1@SMPD1	chr11:6411670-6411723,+	1.30849	8.17e-05
p2@ITM2B	chr13:48807307-48807333,+	1.29103	8.24e-05
p@chr3:59750207..59750262,-	chr3:59750207-59750262,-	2.45482	8.3e-05
p3@ATP11A	chr13:113344456-113344480,+	5.02562	8.33e-05
p13@APP	chr21:27543366-27543423,-	1.92901	8.36e-05
p8@SPARC	chr5:151054190-151054248,-	1.79096	8.37e-05
p1@NAV1	chr1:201709020-201709035,+	1.58097	8.74e-05
p6@FHL2	chr2:106015527-106015538,-	3.50292	9.02e-05
p1@DLX2	chr2:172967621-172967637,-	4.58333	9.03e-05
p2@CRIM1	chr2:36777389-36777403,+	1.81487	9.03e-05
p1@FAM180A	chr7:135433534-135433568,-	4.4792	9.07e-05
p3@NDST1	chr5:149865377-149865418,+	1.77363	9.09e-05
p2@CTSA	chr20:44520009-44520020,+	1.91921	9.1e-05
p@chr6:132269353..132269427,-	chr6:132269353-132269427,-	4.4956	9.4e-05
p1@PRDX6	chr1:173446463-173446490,+	1.30278	9.4e-05
p1@SREBF1	chr17:17740287-17740307,-	2.18236	9.4e-05
p4@ENO1	chr1:8934931-8934947,-	1.44871	9.4e-05
p@chr15:81199054..81199068,+	chr15:81199054-81199068,+	5.5195	9.65e-05
p2@MBP	chr18:74844727-74844747,-	5.90086	9.65e-05
p1@MKL2	chr16:14294187-14294214,+	1.24932	9.74e-05
p3@COL4A4	chr2:228029164-228029209,-	5.82047	9.74e-05
p1@VAMP8	chr2:85804663-85804748,+	2.06201	0.000107107
p3@COL4A3	chr2:228029355-228029366,+	6.32313	0.000107185
p1@PROS1	chr3:93692681-93692762,-	3.81177	0.000107556
p1@CCPG1,p1@DYX1C1-CCPG1,p1@DYX1C1	chr15:55700459-55700520,-	1.23864	0.000107654
p@chr1:163116977..163117007,-	chr1:163116977-163117007,-	6.27283	0.000108626
p@chr3:154834468..154834481,+	chr3:154834468-154834481,+	3.75827	0.000109831
p1@GBP1	chr1:89530883-89530906,-	2.66642	0.000110467
p@chr5:151043071..151043166,-	chr5:151043071-151043166,-	1.70908	0.000110594
p3@PDGFD	chr11:104034861-104034882,-	3.61757	0.000111685
p@chr17:7739644..7739661,-	chr17:7739644-7739661,-	6.07038	0.000111968
p1@GCHFR	chr15:41056255-41056308,+	1.42686	0.000112628
p2@TBC1D4	chr13:75900881-75900923,-	2.86988	0.000113623
p1@DIRAS3	chr1:68516298-68516336,-	1.46414	0.000116278
p1@RORA	chr15:60884706-60884743,-	3.72748	0.000116278
p6@uc004cos.3	chrM:2028-2040,+	1.78467	0.000117507
p@chr2:224463424..224463445,-	chr2:224463424-224463445,-	1.80038	0.000119087
p6@DCN	chr12:91572143-91572274,-	3.67054	0.000121976
p1@IDS	chrX:148586804-148586877,-	1.19227	0.000123358
p1@FHL2	chr2:106015491-106015518,-	1.22168	0.000127943
p3@APOD	chr3:195306243-195306291,-	4.00156	0.000129272
p@chr16:3071213..3071278,+	chr16:3071213-3071278,+	2.61339	0.000130838
p10@APP	chr21:27423339-27423352,-	1.78772	0.000131375
p2@CCPG1,p2@DYX1C1-CCPG1,p2@DYX1C1	chr15:55700522-55700573,-	1.62372	0.000133178
p1@SDF2	chr17:26988915-26988940,-	1.15217	0.000135345
p4@MID1	chrX:10851763-10851782,-	6.38852	0.000137715
p@chr2:36726393..36726410,+	chr2:36726393-36726410,+	4.36678	0.000140461
p1@FBLN1	chr22:45898754-45898771,+	1.79391	0.000145791
p1@RHBDD2	chr7:75508341-75508396,+	1.3812	0.000150317
p@chr1:64935804..64935832,+	chr1:64935804-64935832,+	2.07023	0.000157019
p1@C1QTNF3	chr5:34043310-34043325,-	4.39289	0.000157991
p1@FSTL1	chr3:120169828-120169850,-	1.2598	0.000162153
p1@SEC11C	chr18:56807096-56807175,+	1.47307	0.000162153
p1@SLC46A1	chr17:26733179-26733237,-	4.03176	0.000162153
p3@HTRA1	chr10:124221146-124221166,+	1.54278	0.000162153
p1@CHPF	chr2:220408430-220408555,-	1.34387	0.000163137
p1@ATP1B2	chr17:7554234-7554251,+	5.84114	0.000165698
p1@BEX2	chrX:102565858-102565929,-	3.6422	0.000166053
p1@LINC00152	chr2:87754989-87755007,+	1.32133	0.000168906
p2@SF1	chr11:64546232-64546255,-	1.42546	0.000169741
p5@SPARC	chr5:151047055-151047075,-	1.75215	0.000169963
p2@SCRG1	chr4:174320254-174320274,-	5.58792	0.000171131
p8@ENO1	chr1:8923998-8924033,-	1.99743	0.000172654
p11@BGN	chrX:152770151-152770173,+	2.05686	0.000174113
p1@CA12	chr15:63674037-63674053,-	1.49877	0.000177727
p@chr7:23296612..23296636,+	chr7:23296612-23296636,+	4.18934	0.000178598
p1@ANXA3	chr4:79472888-79472970,+	1.75233	0.000179221
p4@SULF2	chr20:46415297-46415334,-	2.6311	0.000181557
p1@SPOCK1	chr5:136834982-136835025,-	1.20045	0.000184744
p@chr17:32583753..32583906,+	chr17:32583753-32583906,+	4.05644	0.000185214
p1@LDLRAP1	chr1:25870089-25870161,+	1.82069	0.000189676
p18@APP	chr21:27484338-27484350,-	1.53382	0.000190239
p10@RIN2	chr20:19870167-19870225,+	2.8028	0.000193728
p@chr2:56104951..56104962,-	chr2:56104951-56104962,-	4.45854	0.000193928
p11@SULF1	chr8:70570976-70570995,+	6.48098	0.000194553
p2@ANKH	chr5:14871825-14871857,-	2.16305	0.000195427
p1@CNTN1	chr12:41086215-41086288,+	4.08004	0.00019766
p5@ITM2B	chr13:48835377-48835496,+	2.07129	0.00019779
p8@LOC100287616	chr15:74220519-74220531,-	5.84072	0.000203703
p4@PTGDS	chr9:139874396-139874457,+	5.93078	0.000211003
p10@CYR61	chr1:86048594-86048615,+	4.57243	0.000212455
p@chrM:13938..13949,+	chrM:13938-13949,+	1.59101	0.00021413
p@chr15:39874673..39874718,+	chr15:39874673-39874718,+	5.14301	0.000218953
p1@ATP1A1	chr1:116915855-116915872,+	1.2103	0.000220059
p1@SNAI1	chr20:48599506-48599526,+	4.01199	0.000221739
p1@BX649164	chr7:100775233-100775309,+	2.70588	0.00022346
p1@SYNGR2	chr17:76164646-76164685,+	2.25344	0.000223717
p2@NDNF	chr4:121993700-121993727,-	1.36588	0.000227001
p@chr12:9801206..9801265,+	chr12:9801206-9801265,+	2.06115	0.000227657
p@chr9:113341395..113341415,-	chr9:113341395-113341415,-	6.39435	0.000227657
p1@TMEM98	chr17:31255165-31255228,+	1.22412	0.000227657
p2@ZDHHC14	chr6:157802507-157802575,+	2.65138	0.000227657
p2@AP2M1	chr3:183894655-183894669,+	5.24595	0.000230689
p1@CD83	chr6:14117995-14118012,+	5.30553	0.000231654
p@chr13:48832265..48832325,+	chr13:48832265-48832325,+	1.82184	0.000232353
p@chr2:235591286..235591298,+	chr2:235591286-235591298,+	4.84572	0.000232781
p1@HEXA	chr15:72668281-72668373,-	1.17682	0.000232781
p@chr3:74663830..74663873,-	chr3:74663830-74663873,-	2.43936	0.000233098
p1@SLC38A10	chr17:79269069-79269121,-	1.14891	0.000234007
p1@LOXL3	chr2:74781061-74781076,-	1.58798	0.000238676
p@chr1:245347370..245347374,+	chr1:245347370-245347374,+	5.98498	0.000239338
p4@AFAP1	chr4:7873981-7874044,-	1.93893	0.000241303
p2@EZR	chr6:159239257-159239274,-	2.3939	0.000242877
p1@GPRC5A	chr12:13044488-13044506,+	4.37994	0.000243348
p1@PBXIP1	chr1:154928562-154928629,-	1.51151	0.000243348
p1@ALDOC	chr17:26903900-26903933,-	1.65153	0.000246196
p@chr2:56108781..56108808,-	chr2:56108781-56108808,-	2.57461	0.000246622
p@chr13:48830350..48830397,+	chr13:48830350-48830397,+	2.01148	0.000249606
p@chr5:151043716..151043733,+	chr5:151043716-151043733,+	2.12452	0.000249702
p@chr9:97713478..97713489,+	chr9:97713478-97713489,+	5.0335	0.000250509
p1@MYO6	chr6:76458948-76458964,+	1.2486	0.00025348
p13@LMO7	chr13:76209973-76210013,+	3.84453	0.00025348
p3@RPL34	chr4:109541772-109541801,+	1.23677	0.000266771
p20@ENO1	chr1:8935472-8935488,-	5.71146	0.000268143
p1@ATP6V1G1	chr9:117350009-117350111,+	1.23883	0.000272969
p3@SPINT2	chr19:38755462-38755531,+	2.79992	0.000273762
p1@SOD2	chr6:160114266-160114282,-	1.56108	0.000283165
p1@ENO1	chr1:8938736-8938756,-	1.30017	0.000292149
p2@CSRNP1	chr3:39195037-39195069,-	3.63515	0.000292149
p1@CPVL	chr7:29186008-29186172,-	1.5723	0.000292331
p@chr17:54672417..54672422,+	chr17:54672417-54672422,+	2.97804	0.000295602
p1@FAM3C	chr7:121036337-121036429,-	1.34349	0.000299122
p1@IFIT3	chr10:91087733-91087762,+	2.51385	0.000301515
p@chr2:56102125..56102145,-	chr2:56102125-56102145,-	5.39464	0.000306522
p1@SERTAD1	chr19:40931891-40931908,-	1.58316	0.000322912
p@chr5:151042725..151042748,-	chr5:151042725-151042748,-	4.24096	0.000324321
p1@PFKM	chr12:48513106-48513157,+	1.21565	0.000328355
p1@TCEAL3	chrX:102862837-102862912,+	1.2875	0.000328355
p1@SAMD12	chr8:119634141-119634223,-	2.40414	0.000330434
p@chr5:151049316..151049353,-	chr5:151049316-151049353,-	2.08134	0.000330693
p6@PSD3	chr8:18942296-18942344,-	2.20462	0.000332022
p1@SIL1	chr5:138533973-138534006,-	1.50529	0.000332416
p1@OSTC	chr4:109571747-109571792,+	1.26896	0.000334596
p10@PAPPA	chr9:119163686-119163705,+	4.18868	0.000334596
p13@MME	chr3:154798162-154798173,+	2.39455	0.00033857
p2@IDS	chrX:148586773-148586793,-	1.62611	0.000340889
p@chr17:38613379..38613443,+	chr17:38613379-38613443,+	2.40412	0.000342472
p1@LAPTM4A	chr2:20251371-20251400,-	1.22203	0.000345073
p@chr3:99514547..99514558,+	chr3:99514547-99514558,+	3.80715	0.000346524
p@chr2:56145124..56145158,+	chr2:56145124-56145158,+	6.29737	0.000347109
p2@NNMT	chr11:114167164-114167190,+	1.30426	0.000361949
p@chr8:70571835..70571855,+	chr8:70571835-70571855,+	5.66123	0.000375441
p@chr6:36653968..36653983,+	chr6:36653968-36653983,+	5.22609	0.000377279
p@chr7:23300331..23300358,+	chr7:23300331-23300358,+	6.33081	0.000378202
p5@SVEP1	chr9:113342091-113342113,-	4.03933	0.000383564
p1@BTBD19	chr1:45274177-45274242,+	2.13177	0.000383668
p1@TPD52L1	chr6:125474939-125474991,+	2.24185	0.000384663
p1@SYNPO	chr5:150004188-150004308,+	4.0415	0.000386123
p@chr7:23293830..23293872,+	chr7:23293830-23293872,+	2.50839	0.000392393
p@chrM:13707..13718,+	chrM:13707-13718,+	1.33722	0.000393557
p@chr2:36776676..36776689,+	chr2:36776676-36776689,+	5.31957	0.000394119
p@chr2:56144928..56144943,-	chr2:56144928-56144943,-	6.32132	0.000394119
p9@FGF7	chr15:49716561-49716579,+	3.52092	0.000394119
p1@THBS2	chr6:169653931-169653949,-	2.00532	0.000394234
p2@B3GNT7	chr2:232260447-232260474,+	2.30518	0.00039939
p13@BGN	chrX:152770299-152770310,+	4.01488	0.000401121
p16@APP	chr21:27484355-27484373,-	1.46025	0.000402132
p@chr12:91550883..91550925,-	chr12:91550883-91550925,-	3.98322	0.000404238
p10@THBS1	chr15:39883443-39883468,+	1.92895	0.000407748
p2@ST7	chr7:116593361-116593409,+	2.21372	0.000411867
p1@ODZ2	chr5:167181917-167181979,+	5.11534	0.000412912
p4@WNK1	chr12:960580-960604,+	2.18078	0.000412912
p1@RECK	chr9:36036896-36036970,+	1.31941	0.000415644
p2@PLOD2	chr3:145879113-145879126,-	1.38468	0.000427976
p@chr2:56144905..56144921,-	chr2:56144905-56144921,-	5.14691	0.00042829
p@chr15:81212437..81212457,+	chr15:81212437-81212457,+	3.88504	0.000430172
p1@KCNK5	chr6:39197241-39197258,-	2.54929	0.000431411
p1@KDELR3	chr22:38864041-38864150,+	1.14554	0.000437153
p@chr12:2374154..2374159,-	chr12:2374154-2374159,-	4.47675	0.000439165
p1@MPZL1	chr1:167691191-167691261,+	1.05704	0.000439165
p1@C18orf1	chr18:13218769-13218792,+	5.45157	0.000440241
p3@MSMP	chr9:35754222-35754237,-	1.45829	0.00044045
p1@LEPROT,p1@LEPR	chr1:65886326-65886406,+	1.08286	0.000444726
p2@ATP6V0C	chr16:2563989-2564006,+	1.22206	0.000447111
p1@ALPK2	chr18:56246785-56246806,-	5.59171	0.000461044
p1@MAPK10	chr4:87281196-87281219,-	1.82924	0.000468871
p5@TCF4	chr18:53257001-53257015,-	2.02808	0.000474132
p1@PI4K2A	chr10:99400448-99400497,+	1.64908	0.000483791
p@chr17:4872581..4872600,-	chr17:4872581-4872600,-	2.92809	0.000489454
p@chr14:74951249..74951272,-	chr14:74951249-74951272,-	2.07572	0.000501549
p@chr8:70414102..70414122,+	chr8:70414102-70414122,+	5.33178	0.000501549
p@chr10:73591637..73591683,-	chr10:73591637-73591683,-	3.98064	0.000503389
p1@GAS6	chr13:114566984-114567018,-	1.38934	0.000508577
p1@ENST00000554254	chr14:62217779-62217824,-	5.22504	0.000513563
p@chr12:91539859..91539910,-	chr12:91539859-91539910,-	2.27968	0.000523102
p@chr2:172398159..172398180,+	chr2:172398159-172398180,+	3.46025	0.000525227
p1@IDH3A	chr15:78441693-78441732,+	1.18557	0.000525227
p@chr2:20237175..20237197,-	chr2:20237175-20237197,-	1.7529	0.000525666
p1@LOXL4	chr10:100027943-100027958,-	4.38022	0.000542598
p1@CCDC126	chr7:23636992-23637074,+	2.0101	0.000547028
p1@SUMF1	chr3:4508925-4508962,-	1.07049	0.000548547
p1@DAB2	chr5:39425068-39425098,-	1.23952	0.000553362
p4@ITM2B	chr13:48807357-48807368,+	1.77137	0.000553362
p@chr6:132527305..132527329,+	chr6:132527305-132527329,+	5.9736	0.000553492
p2@NDST2	chr10:75571566-75571584,-	3.74469	0.000558208
p1@DMPK	chr19:46285740-46285754,-	1.80517	0.00056271
p2@LUM	chr12:91505206-91505228,-	2.1996	0.00056271
p1@SORBS2	chr4:186577832-186577907,-	5.65228	0.00056853
p1@SNAPC1	chr14:62229124-62229145,+	1.456	0.000574368
p1@RAB17	chr2:238499337-238499408,-	5.64026	0.000574649
p@chr17:7745252..7745275,+	chr17:7745252-7745275,+	4.1888	0.000582967
p1@CPZ	chr4:8594477-8594532,+	3.91967	0.000583689
p@chr17:38613168..38613230,-	chr17:38613168-38613230,-	3.68233	0.000583951
p3@HSPB1	chr7:75932978-75933029,+	1.9181	0.00058411
p@chr9:139873670..139873734,+	chr9:139873670-139873734,+	4.1888	0.000586127
p2@THBS1	chr15:39880723-39880752,+	4.16797	0.000586959
p@chr7:537501..537507,-	chr7:537501-537507,-	2.15552	0.000587193
p16@MME	chr3:154798079-154798088,+	5.20179	0.000587193
p5@IRF2BPL	chr14:77494141-77494170,-	3.70763	0.000589158
p1@METRNL	chr17:81037473-81037498,+	1.51025	0.000599315
p2@MAP1A	chr15:43803143-43803158,+	2.16874	0.000599315
p3@C17orf70	chr17:79520146-79520166,-	5.4384	0.000607614
p1@FOSL2	chr2:28615716-28615733,+	1.34064	0.000607684
p1@SERPINB1	chr6:2842087-2842105,-	1.65822	0.00061215
p1@P4HA3	chr11:74022658-74022704,-	1.11951	0.000613999
p1@GLRB	chr4:157997273-157997391,+	3.98964	0.000619458
p9@SPARC	chr5:151047094-151047114,-	2.52797	0.00062117
p1@PDGFD	chr11:104034827-104034850,-	4.11495	0.000624789
p4@FNDC3A	chr13:49550947-49550962,+	1.89433	0.000632024
p1@RNF144B	chr6:18387686-18387739,+	5.50634	0.000633285
p@chr2:56102173..56102210,-	chr2:56102173-56102210,-	5.28605	0.000644297
p1@CTNNAL1	chr9:111775772-111775831,-	1.14673	0.00064908
p1@PIP5K1B	chr9:71320146-71320167,+	5.4453	0.00066203
p2@C1S	chr12:7168041-7168058,+	5.25583	0.000665434
p1@TPM1	chr15:63334938-63334957,+	1.57305	0.000677895
p2@LMX1B	chr9:129376233-129376251,+	1.32166	0.000679309
p1@C1QTNF5	chr11:119211525-119211614,-	6.08012	0.000682807
p3@DNAJC6	chr1:65713877-65713906,+	5.62315	0.000689067
p4@IGF1	chr12:102874261-102874275,-	6.08899	0.000700302
p1@ENST00000514062	chr4:57907017-57907105,-	1.50931	0.000704352
p1@FN3K	chr17:80693427-80693513,+	2.47003	0.000705577
p1@LYNX1	chr8:143858590-143858685,-	4.00622	0.000705577
p1@ZC3H12A	chr1:37940170-37940190,+	2.17582	0.000709426
p@chrM:13966..13989,+	chrM:13966-13989,+	1.13018	0.000712447
p7@NAV1	chr1:201708421-201708439,+	3.97495	0.000712447
p4@APP	chr21:27462289-27462323,-	1.53089	0.000714038
p1@JUND	chr19:18392422-18392440,-	1.1902	0.000719705
p1@TEX264	chr3:51705222-51705281,+	1.12822	0.000720509
p@chr13:38924353..38924416,-	chr13:38924353-38924416,-	2.41799	0.000726692
p1@ZSWIM6	chr5:60628074-60628092,+	1.04227	0.000727827
p@chr19:12902603..12902655,-	chr19:12902603-12902655,-	3.4348	0.000732084
p1@APOL1	chr22:36649170-36649187,+	1.09232	0.000732084
p3@SMAD6	chr15:66994615-66994630,+	5.20478	0.000734326
p1@NUAK2	chr1:205290865-205290891,-	1.53372	0.000735397
p7@FNDC3A	chr13:49550933-49550944,+	3.741	0.000737305
p11@DAB1	chr1:57888776-57888794,-	5.86059	0.000739849
p@chrM:13632..13643,+	chrM:13632-13643,+	1.26468	0.000746659
p4@NNMT	chr11:114167149-114167162,+	1.58664	0.000748332
p1@DNAJC12	chr10:69597886-69597910,-	3.67775	0.000754361
p1@OAS1	chr12:113344755-113344805,+	2.76567	0.000757302
p@chr1:203152845..203152866,+	chr1:203152845-203152866,+	6.29048	0.000759251
p5@FBLN1	chr22:45928975-45928998,+	4.002	0.000760454
p2@DNAJB4	chr1:78470588-78470611,+	1.60504	0.000761677
p8@FHL2	chr2:106013294-106013307,-	6.32139	0.000783143
p6@SEMA3C	chr7:80548427-80548453,-	3.59453	0.000784609
p41@C9orf3	chr9:97766325-97766332,+	5.09142	0.000790182
p3@ITGBL1	chr13:102105139-102105150,+	2.07008	0.00079129
p2@DCTN1	chr2:74607390-74607469,-	1.38621	0.000794492
p5@uc004cos.3	chrM:1706-1717,+	1.14102	0.000801651
p2@SRF	chr6:43138999-43139017,+	1.83459	0.000807324
p1@LMO7	chr13:76210448-76210494,+	1.06896	0.000808253
p@chr2:56094041..56094058,-	chr2:56094041-56094058,-	2.3158	0.000817987
p1@MLC1	chr22:50523843-50523865,-	4.03515	0.000817987
p2@PAWR	chr12:80084768-80084821,-	2.12962	0.000817987
p@chr16:3071571..3071641,+	chr16:3071571-3071641,+	1.83821	0.000821413
p1@LATS2	chr13:21635631-21635744,-	1.10143	0.000824211
p1@JUNB	chr19:12902289-12902307,+	1.77067	0.000833848
p1@MAGEF1	chr3:184429735-184429861,-	1.23242	0.00083539
p1@SBDSP1	chr7:72300031-72300072,+	1.02475	0.00083646
p2@C18orf32	chr18:47013564-47013585,-	1.7046	0.00083646
p1@PDLIM5	chr4:95373080-95373104,+	1.14715	0.00084162
p3@RAB7A	chr3:128445056-128445073,+	2.50208	0.000845026
p@chr2:56104999..56105010,-	chr2:56104999-56105010,-	3.97342	0.000851562
p2@FSTL1	chr3:120114219-120114235,-	1.81913	0.00085719
p5@NPR3	chr5:32711680-32711686,+	5.03405	0.000857513
p1@KRT17	chr17:39780819-39780835,-	5.68022	0.000865472
p1@RHOB	chr2:20646824-20646844,+	1.40326	0.000865472
p5@GADD45B	chr19:2477661-2477696,+	5.67625	0.000880308
p2@RAI14	chr5:34656394-34656449,+	3.7829	0.000888966
p3@IFITM2	chr11:308217-308228,+	2.68253	0.000890176
p1@COPZ2	chr17:46115122-46115173,-	1.23507	0.000899219
p@chrX:152770690..152770747,+	chrX:152770690-152770747,+	2.25329	0.000900674
p@chr6:75825549..75825569,-	chr6:75825549-75825569,-	3.81967	0.000908762
p12@LTBP2	chr14:74965454-74965480,-	5.12006	0.000908973
p1@SAT2	chr17:7531121-7531198,-	1.051	0.000910211
p2@GLT25D2	chr1:184006627-184006641,-	6.23176	0.000910721
p5@CHEK2	chr22:29108004-29108032,-	4.30394	0.000921417
p1@ATXN10	chr22:46067705-46067771,+	1.09536	0.000927419
p3@TPD52L1	chr6:125474992-125475044,+	2.57758	0.000930501
p1@ATP6V1B2	chr8:20054880-20054915,+	1.23263	0.000930766
p3@OR51E2	chr11:4719014-4719028,-	6.08005	0.000933156
p6@PDZD2	chr5:31855176-31855226,+	5.42536	0.000938326
p1@SIRPA	chr20:1876009-1876075,+	3.73267	0.000944017
p4@FGF7	chr15:49716475-49716504,+	4.18671	0.000954905
p1@STAT2	chr12:56753869-56753930,-	1.23962	0.00096142
p@chr15:81187409..81187422,+	chr15:81187409-81187422,+	6.1108	0.000971337
p1@AJUBA	chr14:23451725-23451742,-	1.58068	0.000984034
p3@BGN	chrX:152774275-152774309,+	2.12026	0.000996582
p1@CRELD1	chr3:9975497-9975553,+	2.04236	0.00100761
p12@THBS1	chr15:39886511-39886611,+	2.18226	0.00100761
p3@PIK3CD	chr1:9747727-9747746,+	4.34005	0.00101023
p6@C1S	chr12:7169889-7169902,+	3.76493	0.00101115
p11@LOC100287616	chr15:74220458-74220472,-	4.1086	0.00101337
p3@BCL2L13	chr22:18121562-18121585,+	2.28154	0.00102655
p1@RIC3	chr11:8190534-8190595,-	3.64503	0.00103181
p1@CALD1	chr7:134464377-134464413,+	1.15799	0.00103289
p1@TGFB3	chr14:76448329-76448345,-	1.48385	0.00103289
p2@CC2D2A	chr4:15471497-15471529,+	1.64798	0.00103391
p1@ABCA8	chr17:66951474-66951550,-	1.48268	0.00103537
p1@MAGEH1	chrX:55478552-55478616,+	1.05947	0.00104344
p@chr8:41624902..41624931,-	chr8:41624902-41624931,-	4.85958	0.00104419
p1@OR51E1	chr11:4665195-4665219,+	5.90049	0.0010625
p1@PDXK	chr21:45138941-45139084,+	1.25451	0.00107771
p1@TMEM160	chr19:47551836-47551908,-	1.16629	0.00108004
p2@LIMK2	chr22:31644352-31644379,+	3.90584	0.0010807
p@chr2:224856561..224856577,-	chr2:224856561-224856577,-	2.31157	0.00109338
p3@PRKCH	chr14:61788289-61788305,+	4.86349	0.00109355
p1@FAM46B	chr1:27339317-27339375,-	2.33587	0.00110523
p1@RAB7L1	chr1:205744575-205744617,-	1.99545	0.00110887
p2@MAGI2-AS3	chr7:79083347-79083410,+	1.66396	0.0011205
p1@BMP3	chr4:81951908-81951935,+	6.27212	0.00113964
p3@REXO2	chr11:114310102-114310118,+	2.20566	0.00113964
p3@SNRPN	chr15:25101702-25101759,+	2.0618	0.00115516
p2@COL4A3	chr2:228029036-228029070,+	5.84959	0.0011597
p1@WNT5B	chr12:1639470-1639540,+	1.08166	0.00116901
p2@GPC4	chrX:132549456-132549473,-	1.48987	0.0011879
p1@PLA2R1	chr2:160919112-160919162,-	1.33084	0.00119044
p6@CACNA1A	chr19:13617222-13617243,-	4.87535	0.00119282
p1@LOC100287616	chr15:74220265-74220295,-	2.27636	0.00119749
p@chr17:38613757..38613870,+	chr17:38613757-38613870,+	2.03604	0.00119908
p1@MCL1	chr1:150552066-150552093,-	1.12802	0.00120141
p@chr5:151042323..151042359,-	chr5:151042323-151042359,-	1.86884	0.00123827
p4@ATP1A1	chr1:116929940-116929980,+	3.53769	0.00124563
p1@TMCO1	chr1:165738085-165738139,-	1.09896	0.00124637
p1@TRIM62	chr1:33647631-33647670,-	1.80747	0.00124637
p1@NNMT	chr11:114167069-114167146,+	1.2271	0.00124674
p1@PIM3	chr22:50354412-50354431,+	1.55005	0.00126374
p5@BGN	chrX:152774081-152774113,+	2.62656	0.00126374
p12@ENO1	chr1:8926369-8926385,-	1.74238	0.00127339
p1@IGFBP5	chr2:217560263-217560278,-	1.6656	0.0012747
p1@EIF4EBP3	chr5:139927213-139927271,+	1.9234	0.00131482
p4@SYNPO	chr5:150019871-150019935,+	4.00703	0.00132042
p1@H2AFJ	chr12:14927297-14927347,+	1.091	0.00132432
p@chr9:113341371..113341386,-	chr9:113341371-113341386,-	5.45469	0.00134094
p@chr9:73027979..73028038,+	chr9:73027979-73028038,+	5.45469	0.00134094
p5@FGF7	chr15:49716443-49716472,+	4.99611	0.00134427
p1@PTK7	chr6:43044003-43044086,+	1.23928	0.00134443
p2@CYYR1	chr21:27945531-27945559,-	4.06338	0.00135691
p2@SEMA3B	chr3:50305039-50305096,+	3.86591	0.00136577
p1@SELS	chr15:101817616-101817710,-	1.01284	0.00138709
p6@PDGFD	chr11:104035055-104035072,-	5.97534	0.00138709
p2@NDST1	chr5:149865325-149865360,+	1.70563	0.0013975
p1@GPI	chr19:34856078-34856113,+	1.09011	0.00140155
p1@PRKCH	chr14:61788429-61788501,+	5.47576	0.00140556
p2@HEY1	chr8:80680024-80680046,-	2.56231	0.00140556
p1@HOMER1	chr5:78810346-78810363,-	4.69589	0.00141624
p@chr2:56145348..56145379,+	chr2:56145348-56145379,+	3.69175	0.00142536
p1@MAP3K14	chr17:43394372-43394435,-	1.70404	0.00143122
p1@ATP6V0E1	chr5:172410757-172410861,+	1.10683	0.00143403
p1@FILIP1L	chr3:99594998-99595024,-	5.41615	0.00144878
p1@FLCN,p1@PLD6	chr17:17140436-17140510,-	1.98569	0.00146185
p@chr1:36591327..36591346,-	chr1:36591327-36591346,-	4.91987	0.00147415
p2@KIAA0355	chr19:34756467-34756506,+	3.5126	0.00148616
p1@MSMP	chr9:35754253-35754279,-	1.98283	0.0014883
p1@GPC3	chrX:133119601-133119627,-	5.81331	0.00149051
p27@BGN	chrX:152770174-152770191,+	2.57401	0.00149483
p1@TEX2	chr17:62340581-62340671,-	1.11838	0.00150681
p10@BGN	chrX:152773690-152773718,+	4.22439	0.00150865
p1@TMEM59	chr1:54518866-54518921,-	1.13062	0.00151078
p6@PSAP	chr10:73587798-73587813,-	1.77469	0.00152607
p1@FAM167B	chr1:32712815-32712842,+	2.35653	0.00152729
p1@SLC30A1	chr1:211752484-211752512,-	1.39491	0.00154467
p2@ZFP106	chr15:42749722-42749739,-	1.74228	0.00157446
p2@OLFML1	chr11:7506988-7507005,+	5.42189	0.00163821
p1@SERPINE2	chr2:224903995-224904010,-	1.67318	0.00163825
p3@TIMMDC1	chr3:119217454-119217479,+	3.78833	0.00165213
p1@CHGB	chr20:5892147-5892163,+	3.74151	0.00165819
p1@KRT18	chr12:53342893-53342911,+	1.87391	0.00165819
p2@SULF2	chr20:46414701-46414819,-	1.43663	0.00166651
p1@NPR3	chr5:32711419-32711435,+	2.45533	0.0016695
p1@CASP10	chr2:202047843-202047877,+	4.85876	0.00169114
p1@NDNF	chr4:121993675-121993698,-	1.14646	0.00169114
p3@TGFBI	chr5:135382596-135382676,+	1.83037	0.00170398
p1@PCDHB10,p1@PCDHB9	chr5:140571902-140571967,+	1.88719	0.00179117
p10@MME	chr3:154797486-154797518,+	1.38281	0.00179148
p26@GLIS2	chr16:4366053-4366076,+	1.88924	0.00180805
p2@C4orf49	chr4:140201597-140201617,-	2.68971	0.00187831
p1@DCX	chrX:110655391-110655449,-	2.34834	0.0018837
p1@LMOD1	chr1:201915590-201915722,-	4.02391	0.00196143
p1@CAP2	chr6:17393888-17393954,+	1.32563	0.00196476
p1@KIAA1522	chr1:33219592-33219626,+	5.4704	0.00197761
p@chr12:112460107..112460140,+	chr12:112460107-112460140,+	1.4501	0.00197793
p1@MCOLN1	chr19:7587491-7587547,+	2.24263	0.00197793
p1@NUPR1	chr16:28550272-28550303,-	1.39231	0.0020193
p3@DIRAS3	chr1:68516361-68516380,-	2.00925	0.00202231
p1@PLA2G16	chr11:63381898-63381917,-	1.60242	0.00203728
p2@CHMP1B	chr18:11851433-11851452,+	1.26284	0.00203728
p5@IGF1	chr12:102874293-102874309,-	3.67516	0.00203728
p1@IGFBP3	chr7:45960863-45960877,-	1.08198	0.00204667
p1@ABAT	chr16:8768462-8768484,+	3.8455	0.00207514
p1@CTSA	chr20:44519948-44519986,+	1.02318	0.00208839
p1@C15orf24	chr15:34394040-34394088,-	1.28029	0.0021118
p2@GLS	chr2:191745563-191745574,+	1.00713	0.00212715
p1@MET	chr7:116312411-116312502,+	1.13048	0.0021327
p2@TMEM87B	chr2:112813134-112813167,+	2.3243	0.00213326
p2@ITGBL1	chr13:102105062-102105085,+	3.53962	0.00213421
p4@EXT2	chr11:44117260-44117283,+	1.43327	0.00215154
p4@MSI2	chr17:55333945-55333971,+	5.24709	0.00215914
p1@GRASP	chr12:52400719-52400736,+	4.44899	0.00216428
p2@PALLD	chr4:169552748-169552774,+	1.9725	0.0021761
p1@SLC46A3	chr13:29293058-29293138,-	2.42923	0.00219279
p2@REXO2	chr11:114310237-114310271,+	1.32809	0.00219864
p4@CHD9	chr16:53133084-53133121,+	4.00537	0.0022061
p1@USP53	chr4:120133857-120133881,+	1.8282	0.00220981
p2@STC2	chr5:172755444-172755455,-	1.7292	0.00220982
p@chr14:59830398..59830424,+	chr14:59830398-59830424,+	4.16089	0.00222854
p@chr11:65190606..65190717,-	chr11:65190606-65190717,-	1.68628	0.00226511
p1@TMX2-CTNND1,p1@TMX2	chr11:57480046-57480092,+	1.00384	0.00226511
p3@TMEM87B	chr2:112812832-112812859,+	2.07172	0.00227488
p1@FAM8A1	chr6:17600576-17600642,+	1.57707	0.00228454
p22@APP	chr21:27462351-27462364,-	1.92204	0.00229638
p8@PAWR	chr12:80084279-80084293,-	3.60833	0.00230611
p@chr7:39018373..39018384,+	chr7:39018373-39018384,+	1.45284	0.00231261
p2@SLC22A4	chr5:131630117-131630141,+	2.6013	0.00231276
p1@AB590852	chr17:42635121-42635149,+	6.05012	0.00236298
p1@MGST2	chr4:140586958-140586988,+	1.3385	0.00241217
p3@TMEM59	chr1:54519044-54519055,-	3.49323	0.0024165
p1@BAMBI	chr10:28966443-28966461,+	5.65945	0.00241815
p2@SRPRB	chr3:133538781-133538785,+	1.79007	0.00241815
p1@SNX24	chr5:122181279-122181317,+	1.56676	0.00245822
p9@CHI3L1	chr1:203154342-203154363,-	5.7746	0.00248576
p1@TAF13	chr1:109618566-109618636,-	1.04169	0.00249629
p2@FHL2	chr2:106015472-106015488,-	1.06292	0.00249636
p1@APBB2	chr4:41216492-41216550,-	1.32737	0.00250416
p1@PGF	chr14:75422292-75422308,-	3.38811	0.00250416
p2@PLA2G16	chr11:63381872-63381895,-	3.47054	0.00253579
p1@FUCA1	chr1:24194771-24194851,-	1.50276	0.00253662
p@chr3:99245096..99245100,-	chr3:99245096-99245100,-	5.39522	0.00255573
p1@ENST00000521483,p1@ENST00000523786	chr8:57472049-57472064,-	4.9842	0.00259879
p@chr5:151042678..151042697,-	chr5:151042678-151042697,-	1.7232	0.00260358
p11@SPARC	chr5:151055721-151055772,-	2.20577	0.00262304
p1@USP12	chr13:27745936-27745961,-	1.86897	0.00262878
p1@ZNF362	chr1:33722080-33722172,+	1.53578	0.00264093
p1@SELM	chr22:31503490-31503584,-	1.11603	0.00264202
p2@SLC38A1	chr12:46662513-46662549,-	3.89749	0.00264743
p4@CTSD	chr11:1778687-1778733,-	5.23644	0.00265243
p2@BGN	chrX:152774348-152774479,+	1.89358	0.00265319
p4@RIN2	chr20:19955902-19955946,+	1.67222	0.00265808
p3@YAP1	chr11:101981423-101981503,+	1.98323	0.00267797
p@chr8:37728955..37729014,-	chr8:37728955-37729014,-	4.79829	0.00268855
p3@MSI2	chr17:55334364-55334412,+	3.72497	0.00268999
p3@GADD45B	chr19:2477101-2477142,+	3.97842	0.00272636
p2@TGFB2	chr1:218519393-218519489,+	2.83267	0.00273179
p1@PDP1	chr8:94929168-94929235,+	1.44989	0.00274956
p7@PLXDC2	chr10:20105553-20105560,+	6.03054	0.00281737
p1@NOX4	chr11:89224508-89224563,-	3.49308	0.00283269
p1@ID2	chr2:8822176-8822196,+	1.48103	0.00286916
p1@ITGA11	chr15:68724490-68724516,-	1.73052	0.00287097
p2@TRIM22	chr11:5710850-5710888,+	1.32958	0.00287404
p1@EEPD1	chr7:36192855-36192883,+	3.51784	0.00287744
p@chr21:27284078..27284107,-	chr21:27284078-27284107,-	4.95026	0.00288129
p1@PAM	chr5:102090974-102091039,+	1.14081	0.00289362
p1@AKR1C2	chr10:5046042-5046058,-	1.33631	0.00290533
p1@PODXL2	chr3:127348005-127348063,+	1.76689	0.00290533
p3@SVEP1	chr9:113342185-113342214,-	1.51415	0.00292185
p@chrM:732..757,+	chrM:732-757,+	1.04868	0.0029539
p2@TOMM20	chr1:235292114-235292129,-	1.53376	0.00296614
p@chr15:74228129..74228140,+	chr15:74228129-74228140,+	5.55532	0.00296727
p@chr4:57898615..57898634,-	chr4:57898615-57898634,-	2.61664	0.00297758
p3@GPC4	chrX:132549542-132549554,-	1.34126	0.00299382
p1@VEGFB	chr11:64002041-64002119,+	3.76106	0.00308926
p1@TIMP3	chr22:33197683-33197698,+	1.41282	0.0030902
p5@BCL2L13	chr22:18189504-18189531,+	1.7175	0.00310685
p1@PICK1	chr22:38453378-38453436,+	1.37837	0.00313325
p4@C1orf122	chr1:38273482-38273510,+	1.84707	0.00313325
p1@KIAA1432	chr9:5629098-5629117,+	1.11503	0.00314886
p5@TMEM66	chr8:29931437-29931486,-	1.89799	0.00314886
p3@CRYAB	chr11:111782696-111782707,-	2.12647	0.00316203
p2@DUSP23	chr1:159750776-159750808,+	1.2848	0.00317031
p2@ENST00000508000	chr5:79783715-79783747,-	5.21215	0.00317186
p1@TMEM100	chr17:53800218-53800231,-	1.73338	0.00317584
p2@TSC22D1	chr13:45151259-45151326,-	1.42663	0.00318865
p1@ISCU	chr12:108956355-108956403,+	1.06788	0.00320011
p3@SLC22A5	chr5:131705438-131705462,+	5.96017	0.00320497
p@chr11:1780825..1780859,-	chr11:1780825-1780859,-	1.67468	0.00321244
p@chr10:73594214..73594228,-	chr10:73594214-73594228,-	3.54534	0.00323266
p1@INHBA	chr7:41742660-41742695,-	1.36645	0.00323471
p7@LOX	chr5:121413702-121413713,-	5.27724	0.00327731
p1@LYPD1	chr2:133427767-133427797,-	1.86449	0.00328919
p3@TGFB2	chr1:218519642-218519668,+	3.56237	0.00330414
p6@C1R	chr12:7244160-7244201,-	3.23671	0.00331687
p4@DUSP23	chr1:159750811-159750831,+	3.93895	0.00333152
p2@MYL12A	chr18:3252265-3252284,+	5.08992	0.0033399
p1@TNS1	chr2:218808771-218808802,-	2.21928	0.00334042
p@chr7:23296511..23296525,+	chr7:23296511-23296525,+	5.99255	0.00335888
p5@EPB41L1	chr20:34680595-34680608,+	3.61767	0.00335888
p2@ITGB5	chr3:124606201-124606223,-	1.72274	0.00337141
p1@FAM172A	chr5:93447333-93447386,-	1.31177	0.00338192
p3@MID1	chrX:10588574-10588594,-	3.35111	0.00338935
p@chr19:6271769..6271804,-	chr19:6271769-6271804,-	2.99772	0.00339147
p2@SKIL	chr3:170076314-170076334,+	3.87498	0.0033985
p@chr6:72002992..72003008,+	chr6:72002992-72003008,+	3.45209	0.00340026
p@chr5:151043733..151043775,-	chr5:151043733-151043775,-	3.94825	0.00345972
p1@OGDHL	chr10:50970322-50970381,-	4.83652	0.00348939
p2@KLF9	chr9:73029219-73029289,-	1.33658	0.00350064
p2@CFB	chr6:31913895-31913909,+	3.96994	0.00350373
p3@UACA	chr15:70994612-70994652,-	3.92707	0.00363277
p@chr22:50732014..50732029,-	chr22:50732014-50732029,-	5.99271	0.00364863
p2@CTTNBP2NL	chr1:112938861-112938886,+	1.90605	0.00364863
p@chr20:46365505..46365552,+	chr20:46365505-46365552,+	3.49702	0.00371574
p4@CYR61	chr1:86048713-86048750,+	3.43376	0.00374509
p@chr9:79186680..79186713,-	chr9:79186680-79186713,-	5.00321	0.00376129
p1@ADI1	chr2:3523272-3523313,-	1.07164	0.0037626
p8@CALD1	chr7:134617811-134617848,+	1.43706	0.0037652
p2@ATP6AP1	chrX:153656978-153657007,+	1.06734	0.00378119
p5@SERPINE2	chr2:224849601-224849622,-	3.83613	0.00381584
p1@FAM108C1	chr15:80987617-80987720,+	1.71865	0.00381664
p@chr15:81199093..81199117,+	chr15:81199093-81199117,+	3.91575	0.00382534
p3@KIF5C	chr2:149856924-149856946,+	4.88721	0.00386319
p1@DYNC2LI1	chr2:44001172-44001230,+	1.17442	0.00390113
p3@uc011mfh.1	chrM:5292-5355,+	1.73884	0.00390174
p3@PALLD	chr4:169552715-169552745,+	3.86133	0.0039045
p8@IGFBP5	chr2:217537232-217537246,-	1.75357	0.00394531
p2@DIRAS3	chr1:68516268-68516294,-	1.16905	0.00397571
p1@SLC4A11	chr20:3219828-3219872,-	2.28919	0.00398615
p1@DMKN	chr19:36001304-36001382,-	3.56015	0.00401037
p1@SEZ6L2	chr16:29910853-29910903,-	3.79444	0.00401037
p5@AL359627	chr6:75794403-75794415,-	1.49052	0.00401037
p1@C1orf88	chr1:111889212-111889269,+	3.25804	0.00401722
p@chr9:139874436..139874463,-	chr9:139874436-139874463,-	3.30831	0.00406819
p1@DUSP1	chr5:172198190-172198206,-	1.62304	0.00406819
p1@CHRNB1	chr17:7348374-7348435,+	2.06128	0.00407952
p4@MT1F	chr16:56691911-56691929,+	2.09789	0.00408273
p1@CDH2	chr18:25757066-25757103,-	1.07004	0.00408985
p1@MIR181A2HG	chr9:127420705-127420723,+	1.16572	0.00410493
p1@ME1	chr6:84140757-84140803,-	1.305	0.0041179
p@chr2:224462615..224462628,-	chr2:224462615-224462628,-	1.53313	0.00413077
p10@ARSB	chr5:78281775-78281788,-	3.94974	0.00413136
p1@ACP2	chr11:47270341-47270375,-	1.07875	0.00415386
p2@NR1D2	chr3:23986824-23986848,+	3.65996	0.00415386
p1@PCDHB16	chr5:140561944-140561991,+	1.59668	0.00417162
p2@PCGF5	chr10:92980399-92980458,+	2.13949	0.00417237
p2@uc002iyl.2	chr17:58165717-58165743,-	3.87647	0.00419999
p1@SLC7A6	chr16:68298405-68298461,+	3.46081	0.00421727
p6@EFEMP1	chr2:56150184-56150209,-	3.636	0.00423952
p3@FRMD4B	chr3:69435230-69435280,-	3.59415	0.00424273
p2@TNFRSF11B	chr8:119964168-119964179,-	5.22385	0.00425483
p@chr15:74220098..74220207,+	chr15:74220098-74220207,+	3.82333	0.00426865
p1@BRI3	chr7:97910981-97911006,+	1.13506	0.00427918
p@chr2:224461983..224462008,-	chr2:224461983-224462008,-	1.62342	0.00428906
p1@ATP6V0B	chr1:44440575-44440646,+	1.10385	0.00429192
p1@PAX1	chr20:21686317-21686350,+	2.64817	0.00429692
p1@PDGFA	chr7:558802-558864,-	1.96171	0.00430117
p1@ENO1-IT1	chr1:8938079-8938121,-	2.23913	0.004314
p18@CTGF	chr6:132270198-132270215,-	3.86978	0.004314
p6@CLIP4	chr2:29338486-29338508,+	5.1565	0.004314
p2@TMEM160	chr19:47551818-47551835,-	3.51721	0.00432519
p2@EGR1	chr5:137804484-137804498,+	5.3079	0.00435535
p1@SMPDL3A	chr6:123110389-123110441,+	3.67362	0.0043682
p@chr21:27394228..27394334,+	chr21:27394228-27394334,+	1.29819	0.0043955
p@chr16:50280020..50280086,+	chr16:50280020-50280086,+	3.42894	0.00446819
p3@LTBP2	chr14:75078895-75078916,-	1.32652	0.00447606
p@chr8:71495464..71495485,-	chr8:71495464-71495485,-	3.63071	0.00449487
p3@TRAM1	chr8:71520450-71520484,-	1.33307	0.00449761
p2@DSP	chr6:7541845-7541878,+	5.12804	0.00450709
p2@GADD45B	chr19:2477163-2477216,+	5.42423	0.00452306
p5@LOC100287616	chr15:74220651-74220670,-	5.42423	0.0045398
p2@AHR	chr7:17338239-17338262,+	1.65705	0.00457297
p@chr5:151049251..151049282,+	chr5:151049251-151049282,+	5.30504	0.00459703
p5@RIN2	chr20:19956287-19956383,+	3.65479	0.00463046
p1@ARF4	chr3:57583064-57583079,-	1.09146	0.00464253
p@chr4:48533348..48533351,+	chr4:48533348-48533351,+	5.08716	0.00465173
p2@EPAS1	chr2:46524897-46524911,+	5.77057	0.00465527
p1@DDIT3	chr12:57914286-57914304,-	1.40786	0.00465551
p2@GSC	chr14:95236551-95236576,-	4.90474	0.00473713
p6@SLC22A5	chr5:131705504-131705518,+	4.73141	0.00478664
p1@GAB1	chr4:144258021-144258052,+	5.1056	0.0047967
p3@XPOT	chr12:64798164-64798192,+	2.35054	0.00481985
p1@WLS	chr1:68698197-68698214,-	1.11691	0.00485228
p1@NTRK2	chr9:87284675-87284698,+	1.43446	0.00486936
p@chr22:34316973..34317038,-	chr22:34316973-34317038,-	1.46927	0.00487487
p@chr12:4410859..4410873,+	chr12:4410859-4410873,+	5.27642	0.00488735
p2@HEG1	chr3:124732713-124732735,-	2.38935	0.00493321
p1@KCTD11	chr17:7255461-7255518,+	4.75567	0.00496224
p2@PPM1H	chr12:63328853-63328870,-	4.72335	0.00497445
p1@MEGF9	chr9:123476719-123476810,-	3.70872	0.00497492
p4@ATP11A	chr13:113344345-113344359,+	3.00456	0.00499643
p4@TRAM1	chr8:71520485-71520511,-	1.58225	0.0050156
p2@RAB17	chr2:238499725-238499747,-	5.84573	0.00501562
p1@WWC1	chr5:167718604-167718746,+	3.54847	0.00505954
p2@CDON	chr11:125932870-125932883,-	5.78185	0.00510161
p1@SPON1	chr11:13984223-13984310,+	1.20888	0.00515254
p3@HEG1	chr3:124732564-124732581,-	1.6542	0.00515254
p2@TNFRSF12A	chr16:3070336-3070347,+	4.03255	0.00517042
p@chr5:151043654..151043703,+	chr5:151043654-151043703,+	3.60271	0.00525637
p3@FBLN5	chr14:92413998-92414054,-	1.52462	0.00529389
p1@PMEPA1	chr20:56285061-56285080,-	1.23067	0.00533161
p@chr2:20240721..20240760,-	chr2:20240721-20240760,-	1.60128	0.00533456
p2@NPR3	chr5:32710736-32710788,+	2.23691	0.00539207
p1@HSPG2	chr1:22263793-22263811,-	1.44398	0.00539473
p1@C13orf33	chr13:31480400-31480421,+	3.96281	0.00539835
p6@TMEM66	chr8:29924377-29924442,-	5.62641	0.00539835
p1@HMCN1	chr1:185703513-185703544,+	5.62641	0.00541056
p5@C1S	chr12:7169907-7169929,+	5.10294	0.00541056
p6@THBS1	chr15:39882740-39882785,+	1.48926	0.0054175
p1@B3GNT7	chr2:232260414-232260436,+	3.73349	0.00542233
p1@KAZALD1	chr10:102821731-102821752,+	1.98305	0.00543021
p@chr15:81176511..81176526,+	chr15:81176511-81176526,+	3.81522	0.00546357
p1@ARG2	chr14:68086629-68086644,+	1.85812	0.00548105
p1@NANOS1	chr10:120789223-120789231,+	4.67211	0.00548941
p1@SIK1	chr21:44846999-44847017,-	4.42398	0.00549395
p5@LBH	chr2:30454572-30454585,+	5.26756	0.0055247
p2@MIR198	chr3:120114861-120114881,-	3.4873	0.00555356
p2@IGFBP7	chr4:57976573-57976582,-	1.27365	0.00556147
p1@EFHC1	chr6:52285131-52285182,+	1.72305	0.00558561
p@chr10:73588656..73588715,-	chr10:73588656-73588715,-	1.46668	0.00564194
p@chr8:70536326..70536338,+	chr8:70536326-70536338,+	5.9026	0.00564798
p1@ATP1B1	chr1:169075919-169075940,+	1.20824	0.00565712
p1@CCRL1	chr3:132316104-132316144,+	1.75459	0.00569384
p1@ARSB	chr5:78281092-78281154,-	3.53091	0.00569845
p7@SVEP1	chr9:113342280-113342302,-	1.32019	0.00572504
p7@ANKH	chr5:14871759-14871775,-	3.38412	0.00574614
p1@SBDS	chr7:66460563-66460605,-	1.01135	0.00579484
p12@PTP4A1	chr6:64281946-64281977,+	5.42366	0.00580921
p@chr21:27254066..27254088,-	chr21:27254066-27254088,-	1.52488	0.00586469
p1@TMED10P1	chr8:146220249-146220272,+	1.5178	0.00586834
p@chr2:36776622..36776636,+	chr2:36776622-36776636,+	5.05212	0.00593521
p@chr2:224463376..224463387,-	chr2:224463376-224463387,-	1.67754	0.00598821
p1@SMOC1	chr14:70346125-70346139,+	5.75298	0.00602421
p2@COL12A1	chr6:75915738-75915749,-	1.04113	0.00611704
p4@NUCB2	chr11:17298342-17298353,+	3.38417	0.00611704
p8@BGN	chrX:152774185-152774199,+	4.59704	0.00611704
p1@PKNOX2	chr11:125034640-125034655,+	1.23775	0.00614121
p2@PROCR	chr20:33759758-33759801,+	3.52189	0.00614121
p3@ANO6	chr12:45609762-45609789,+	3.3243	0.006205
p@chr5:151043018..151043069,-	chr5:151043018-151043069,-	1.27269	0.00628508
p4@PHLDB1	chr11:118492189-118492219,+	1.83335	0.00628695
p8@PSD3	chr8:18942243-18942259,-	4.9	0.00631631
p5@PDGFD	chr11:104035088-104035119,-	5.11645	0.00638004
p5@FHL2	chr2:106013400-106013438,-	1.69746	0.0064027
p1@RSAD2	chr2:7017899-7017914,+	3.57852	0.00640811
p3@SERPINE2	chr2:224849648-224849677,-	5.4748	0.00641357
p4@LAMP1	chr13:113963951-113964005,+	3.77992	0.00644386
p2@ORMDL3	chr17:38083843-38083864,-	1.84287	0.00647601
p1@PDGFB	chr22:39640974-39640994,-	5.58129	0.00647976
p9@APP	chr21:27423360-27423381,-	1.45018	0.0064839
p2@DNASE2	chr19:12992244-12992272,-	1.92688	0.00650054
p2@RPPH1	chr14:20811496-20811529,-	1.28416	0.00652024
p@chr18:25572666..25572680,-	chr18:25572666-25572680,-	5.75574	0.0066105
p1@IFITM3	chr11:320838-320875,-	1.66811	0.00664577
p2@PTGS2	chr1:186648493-186648522,-	1.62975	0.00664577
p2@CASC4	chr15:44581090-44581146,+	1.49718	0.00669186
p2@PDGFRB	chr5:149535421-149535441,-	1.02694	0.00671879
p@chr15:39888147..39888161,+	chr15:39888147-39888161,+	1.71156	0.00672711
p1@FAM213A	chr10:82168240-82168322,+	1.51576	0.00673839
p@chrX:152770262..152770308,-	chrX:152770262-152770308,-	2.14104	0.00674376
p1@SPNS1	chr16:28986085-28986119,+	1.06539	0.00674376
p1@AJ227914	chr6:30711027-30711061,-	5.72228	0.00682187
p1@FGFR2	chr10:123357913-123357975,-	4.94629	0.00682187
p3@CYR61	chr1:86047023-86047087,+	5.71026	0.00683437
p1@MCTP1	chr5:94417339-94417364,-	3.35461	0.0069335
p1@EIF1B	chr3:40351169-40351206,+	1.14213	0.00698316
p2@CAP2	chr6:17393807-17393833,+	3.83583	0.00699238
p2@BHLHE40	chr3:5020939-5020952,+	4.90708	0.00699543
p@chr18:46478350..46478361,-	chr18:46478350-46478361,-	4.60751	0.00699871
p1@ERF	chr19:42759266-42759290,-	1.16682	0.00707024
p@chr7:23293783..23293819,+	chr7:23293783-23293819,+	5.18894	0.00708696
p1@TPD52	chr8:81083731-81083813,-	3.76925	0.00710704
p1@IFIT2	chr10:91061795-91061812,+	3.81508	0.00710825
p3@SULF2	chr20:46414823-46414848,-	1.93005	0.00718759
p@chr10:73576587..73576627,-	chr10:73576587-73576627,-	1.71192	0.00719313
p2@SHMT2	chr12:57623907-57623961,+	1.77133	0.00721829
p13@CALD1	chr7:134613586-134613622,+	1.75	0.00729153
p@chr2:231738161..231738191,+	chr2:231738161-231738191,+	1.59769	0.00730627
p@chr17:38610240..38610307,-	chr17:38610240-38610307,-	1.34638	0.00732286
p1@AP4E1	chr15:51200871-51200932,+	3.47371	0.00732286
p2@FOXO1	chr13:41240717-41240735,-	2.931	0.00732286
p2@AF391805	chrM:15306-15332,+	1.05933	0.007392
p11@PSD3	chr8:18942279-18942294,-	3.64979	0.00739727
p@chr11:114182849..114182865,+	chr11:114182849-114182865,+	3.34416	0.00740561
p1@LOC100505894	chr5:87564824-87564880,+	1.73186	0.00751548
p4@PRNP	chr20:4680640-4680694,+	3.38724	0.00751939
p2@KCTD11	chr17:7255566-7255590,+	3.26282	0.00752761
p@chr17:38609237..38609305,+	chr17:38609237-38609305,+	1.93545	0.00757818
p@chr3:74663957..74663973,-	chr3:74663957-74663973,-	5.77452	0.00765877
p5@PRR15	chr7:29603552-29603566,+	4.99479	0.00765877
p3@AJUBA	chr14:23451797-23451814,-	1.80572	0.00767758
p@chr17:38613595..38613628,+	chr17:38613595-38613628,+	3.70555	0.00771889
p1@CADM4	chr19:44143939-44144010,-	3.55178	0.00777052
p1@AGTRAP	chr1:11796177-11796241,+	1.42316	0.00782473
p1@CTH	chr1:70876926-70876963,+	1.46544	0.00798937
p@chr4:57898713..57898727,-	chr4:57898713-57898727,-	1.22418	0.00802492
p2@VDR	chr12:48298765-48298783,-	1.74225	0.00811717
p1@GATAD1	chr7:92076740-92076834,+	1.9	0.00812871
p1@ENST00000534671	chr11:9797238-9797249,+	5.80558	0.00814907
p1@CBX4	chr17:77813226-77813249,-	1.7156	0.00815178
p2@EMX2	chr10:119303078-119303169,+	3.64945	0.0081595
p@chr7:39018325..39018336,+	chr7:39018325-39018336,+	5.14914	0.00816592
p1@ARL6	chr3:97483572-97483644,+	1.17342	0.00820843
p1@PCDHB11	chr5:140579162-140579209,+	1.4578	0.00822615
p2@TNPO1	chr5:72112470-72112533,+	1.00986	0.00825188
p1@OBFC2A	chr2:192542850-192542872,+	1.03212	0.00826278
p1@CDO1	chr5:115152347-115152363,-	1.09059	0.00828156
p@chr15:39874845..39874911,+	chr15:39874845-39874911,+	2.28203	0.00843666
p@chr15:39874545..39874592,-	chr15:39874545-39874592,-	1.22099	0.00850708
p@chr3:154861314..154861325,+	chr3:154861314-154861325,+	5.11581	0.00850743
p2@AMIGO2	chr12:47473298-47473334,-	1.8079	0.00851624
p7@IGFBP5	chr2:217537650-217537688,-	3.57547	0.00857503
p@chr5:135388671..135388713,+	chr5:135388671-135388713,+	4.69691	0.00863769
p4@SH3BP4	chr2:235949675-235949699,+	5.26468	0.00866047
p1@MAFK	chr7:1570322-1570360,+	4.85517	0.00872165
p2@LAPTM4A	chr2:20251406-20251451,-	1.00985	0.00874178
p@chr2:217528915..217528939,+	chr2:217528915-217528939,+	4.69904	0.00885743
p4@NUPR1	chr16:28550348-28550365,-	1.22224	0.00894549
p1@AOX1	chr2:201450712-201450817,+	3.76667	0.00897817
p12@APP	chr21:27327988-27328059,-	1.41915	0.0090007
p4@GMDS	chr6:1626436-1626467,-	1.74649	0.00902091
p@chr17:38613889..38613900,+	chr17:38613889-38613900,+	1.94949	0.009023
p1@ENST00000339867	chr6:34544465-34544485,-	1.56947	0.00917458
p1@KIAA0182	chr16:85646891-85646952,+	4.46722	0.00917736
p1@IGF1	chr12:102874330-102874350,-	3.59983	0.00918165
p2@SGPL1	chr10:72576468-72576497,+	5.07441	0.00929575
p1@GALNT1	chr18:33161698-33161709,+	1.58569	0.00932861
p2@CTSD	chr11:1785100-1785113,-	1.42118	0.00932861
p1@LDB1	chr10:103880075-103880177,-	1.28533	0.00934627
p6@ALPK2	chr18:56246346-56246375,-	5.52098	0.00934767
p6@FAM65B	chr6:25042390-25042405,-	5.71051	0.00934767
p1@PTGES	chr9:132515302-132515338,-	3.47983	0.00943223
p2@C3orf52	chr3:111805262-111805289,+	3.62994	0.00948503
p1@GLB1L	chr2:220108309-220108346,-	3.60551	0.00956565
p1@SCAMP5	chr15:75287861-75287961,+	3.57054	0.00957698
p1@EEF1A1P8	chr3:183745592-183745603,-	1.18882	0.00957985
p1@KCNJ6	chr21:39288667-39288740,-	5.2836	0.00957985
p@chr10:104402674..104402693,+	chr10:104402674-104402693,+	1.37118	0.0096586
p1@KCTD20	chr6:36410762-36410858,+	1.03717	0.00969976
p@chr4:57897472..57897512,-	chr4:57897472-57897512,-	1.679	0.00975691
p@chr13:76210057..76210116,-	chr13:76210057-76210116,-	3.53463	0.00976259
p5@SEMA3B	chr3:50305098-50305111,+	4.42389	0.00978011
p2@FKBP9	chr7:32997098-32997114,+	1.51663	0.00980444
p3@C14orf43	chr14:74226747-74226779,-	1.51151	0.00980444
p8@PSAP	chr10:73579502-73579547,-	3.40749	0.00985979
p1@SLC3A2	chr11:62648357-62648381,+	1.08185	0.00987575
p1@GALNT5	chr2:158114199-158114286,+	3.57766	0.00989888
p1@IDUA	chr4:980825-980858,+	1.4078	0.00989888
p1@PNPT1	chr2:55920952-55920993,-	1.17518	0.009903
p6@PLXDC2	chr10:20105389-20105394,+	5.66895	0.00992999
p2@ATP6V1H	chr8:54755527-54755539,-	4.82203	0.00994581
Corneal endothelial cell (CEC)-specific promoters are shown in bold. Promoters are sorted by statistical significance (adjusted P-value).
