# Supplementary material for: Restricted Presence of POU6F2 in Human Corneal Endothelial Cells Uncovered by Extension of the Promoter-level Expression Atlas
Source: eBioMedicine. 2017 Nov 4;25:175–86. doi: 10.1016/j.ebiom.2017.10.024 (PMC5704063; doi:10.1016/j.ebiom.2017.10.024)
Supplement: Table S6 — (a) Gene ontology enrichment analysis of significantly upregulated genes in corneal endothelial progenitors. (b) Gene ontology enrichment analysis of significantly upregulated genes in differentiated corneal endothelial progenitors. GO terms with false discovery rate < 0.01 are shown. [file mmc6.xlsx]

## Sheet: Table S6a
Table S6a. Gene ontology enrichment analysis of significantly upregulated genes in corneal endothelial progenitors.
Term	Count	Genes	P-value	FDR
GO:0006334~nucleosome assembly	53	HIST4H4, HIST2H4A, HIST2H4B, HIST1H2BO, HIST1H2BM, HIST1H2BN, HIST1H2BK, HIST1H2BL, HIST1H2BI, HIST1H2BJ, ANP32A, H2AFX, HIST3H2BB, HIST1H1B, HIST1H1A, MCM2, HIST2H2BE, HIST2H2BF, HMGB2, HIST1H4L, HIST1H4K, HIST1H4A, HIST1H4B, CENPA, HIST1H4E, HIST1H4F, HIST1H4C, HIST1H4D, HIST1H4I, HIST1H4J, ASF1A, HIST1H4H, HIST2H3A, HIST1H2BB, HIST1H3J, HIST1H2BC, HIST1H2BD, HIST1H2BE, HIST1H2BF, HIST1H2BG, NA…	7.06073e-43	1.25027e-39
GO:0006335~DNA replication-dependent nucleosome assembly	26	HIST4H4, HIST1H4L, HIST1H4K, HIST2H4A, HIST2H4B, HIST1H4A, HIST1H4B, HIST1H4E, HIST1H4F, HIST1H4C, HIST1H4D, HIST1H4I, HIST1H4J, ASF1A, HIST1H4H, HIST1H3J, NASP, HIST1H3A, HIST1H3B, HIST1H3C, HIST1H3D, HIST1H3E, HIST1H3F, HIST1H3G, HIST1H3H, HIST1H3I	2.47892e-30	4.3895e-27
GO:0051301~cell division	69	KIFC1, KNTC1, AURKA, PTTG1, FAM83D, KIF2C, CDCA8, CDCA7, OIP5, CDCA2, TUBA1A, CCNA1, CCNA2, TUBA1B, TUBA1C, CDCA3, CDK1, CDC6, KIF11, LIG1, CCNF, TPX2, UBE2C, HMGA2, TACC3, MCM5, NCAPD3, NCAPD2, PPP1CA, MAD2L1, SPAG5, ZWINT, BUB1B, UBE2S, SEPT9, TRIOBP, FZR1, HAUS1, ANAPC11, SPC24, SPC25, NCAPH, TUBB, NCAPG2, NCAPG, BUB1, SKA3, FBXO5, SKA2, SKA1, HELLS, PSRC1, NUF2, CENPF, KIF18B, NDC80, CENPE, C…	2.54444e-30	4.50553e-27
GO:0032200~telomere organization	24	HIST1H3J, HIST1H4L, HIST4H4, HIST1H4K, HIST2H4A, HIST2H4B, HIST1H4A, HIST1H4B, HIST1H3A, HIST1H3B, HIST1H4E, HIST1H4F, HIST1H3C, HIST1H3D, HIST1H4C, HIST1H4D, HIST1H3E, HIST1H3F, HIST1H4I, HIST1H3G, HIST1H4J, HIST1H3H, HIST1H3I, HIST1H4H	1.13787e-29	2.01487e-26
GO:0000183~chromatin silencing at rDNA	27	HIST4H4, HIST1H4L, HIST1H4K, HIST2H4A, HIST2H4B, HIST1H4A, HIST1H4B, HIST1H4E, HIST1H4F, HIST1H4C, HIST1H4D, HIST1H4I, HIST1H4J, HIST1H4H, HIST2H3A, HIST1H3J, HIST2H3C, HIST2H3D, HIST1H3A, HIST1H3B, HIST1H3C, HIST1H3D, HIST1H3E, HIST1H3F, HIST1H3G, HIST1H3H, HIST1H3I	1.93498e-29	3.42633e-26
GO:0045814~negative regulation of gene expression, epigenetic	29	HIST1H4L, HIST4H4, HIST1H4K, HIST2H4A, HIST2H4B, HIST1H4A, HIST1H4B, HIST1H4E, HIST1H4F, HIST1H4C, HIST1H4D, HIST1H4I, HIST1H4J, HIST1H4H, HIST2H3A, HIST1H3J, HIST2H3C, HIST2H3D, PHF19, H2AFY2, HIST1H3A, HIST1H3B, HIST1H3C, HIST1H3D, HIST1H3E, HIST1H3F, HIST1H3G, HIST1H3H, HIST1H3I	1.69644e-27	3.00395e-24
GO:0051290~protein heterotetramerization	27	HIST4H4, HIST1H4L, HIST1H4K, HIST2H4A, HIST2H4B, HIST1H4A, HIST1H4B, HIST1H4E, HIST1H4F, HIST1H4C, HIST1H4D, HIST1H4I, HIST1H4J, HIST1H4H, HIST1H3J, S100A10, RRM2, HIST1H3A, RRM1, HIST1H3B, HIST1H3C, HIST1H3D, HIST1H3E, HIST1H3F, HIST1H3G, HIST1H3H, HIST1H3I	3.14603e-27	5.57078e-24
GO:0007067~mitotic nuclear division	51	KIF22, KNTC1, AURKA, PTTG1, AURKB, FAM83D, KIF2C, OIP5, CDCA2, CCNA1, CCNA2, TUBB3, ASPM, CDCA3, CDC6, CDK1, KIF11, CCNF, TPX2, PBK, HMGA2, BUB1B, TRIOBP, FZR1, HAUS1, ANLN, CEP55, ANAPC11, SPC24, SPC25, NCAPG2, BUB1, PPP1R12A, SKA3, FBXO5, SKA2, SKA1, HELLS, CENPN, NUF2, CENPF, NDC80, BIRC5, CDC20, REEP4, CDC25B, FAM64A, CCNB2, PLK1, KIF20B, CENPW	2.8383e-23	5.02588e-20
GO:0045815~positive regulation of gene expression, epigenetic	28	HIST4H4, HIST1H4L, HIST1H4K, DEK, HIST2H4A, HIST2H4B, HIST1H4A, HIST1H4B, HIST1H4E, HIST1H4F, HIST1H4C, HIST1H4D, HIST1H4I, HIST1H4J, HIST1H4H, HIST2H3A, HIST1H3J, HIST2H3C, HIST2H3D, HIST1H3A, HIST1H3B, HIST1H3C, HIST1H3D, HIST1H3E, HIST1H3F, HIST1H3G, HIST1H3H, HIST1H3I	9.44425e-23	1.67233e-19
GO:0034080~CENP-A containing nucleosome assembly	24	CENPO, CENPN, CENPM, HIST1H4L, HIST4H4, HIST1H4K, HIST2H4A, CENPK, CENPI, CENPH, HIST2H4B, HIST1H4A, OIP5, CENPA, HJURP, HIST1H4B, HIST1H4E, CENPW, HIST1H4F, HIST1H4C, HIST1H4D, HIST1H4I, HIST1H4J, HIST1H4H	3.48556e-22	6.172e-19
GO:0007062~sister chromatid cohesion	29	XPO1, KIF22, KNTC1, AURKB, SPC24, KIF2C, SPC25, CDCA8, CENPA, BUB1, SKA2, SKA1, CENPO, CENPN, CENPM, KIF18A, NUF2, CENPF, NDC80, BIRC5, CDC20, CENPE, CENPK, CENPI, CENPH, MAD2L1, PLK1, ZWINT, BUB1B	3.70189e-17	6.55507e-14
GO:0006336~DNA replication-independent nucleosome assembly	16	HIST1H4L, HIST4H4, HIST1H4K, NASP, HIST2H4A, HIST2H4B, HIST1H4A, HIST1H4B, HIST1H4E, HIST1H4F, HIST1H4C, HIST1H4D, HIST1H4I, ASF1A, HIST1H4J, HIST1H4H	1.41377e-15	2.55351e-12
GO:0045653~negative regulation of megakaryocyte differentiation	14	HIST4H4, HIST1H4L, HIST1H4K, HIST2H4A, HIST2H4B, HIST1H4A, HIST1H4B, HIST1H4E, HIST1H4F, HIST1H4C, HIST1H4D, HIST1H4I, HIST1H4J, HIST1H4H	1.49496e-15	2.55351e-12
GO:0044267~cellular protein metabolic process	29	HIST1H4L, HIST4H4, HIST1H4K, SNCA, IGFBP6, HIST2H4A, HIST2H4B, HIST1H4A, HIST1H4B, HIST1H4E, HIST1H4F, HIST1H4C, HIST1H4D, HIST1H4I, HIST1H4J, HIST1H4H, HIST2H3A, HIST1H3J, HIST2H3C, HIST2H3D, HIST1H3A, HIST1H3B, HIST1H3C, HIST1H3D, HIST1H3E, HIST1H3F, HIST1H3G, HIST1H3H, HIST1H3I	1.92272e-15	3.34177e-12
GO:0031047~gene silencing by RNA	28	HIST1H4L, HIST4H4, HIST1H4K, HIST2H4A, CNOT7, HIST2H4B, HIST1H4A, HIST1H4B, HIST1H4E, HIST1H4F, HIST1H4C, HIST1H4D, HIST1H4I, HIST1H4J, HIST1H4H, HIST2H3A, HIST1H3J, HIST2H3C, HIST2H3D, HIST1H3A, HIST1H3B, HIST1H3C, HIST1H3D, HIST1H3E, HIST1H3F, HIST1H3G, HIST1H3H, HIST1H3I	3.14013e-15	5.50671e-12
GO:0016233~telomere capping	14	HIST4H4, HIST1H4L, HIST1H4K, HIST2H4A, HIST2H4B, HIST1H4A, HIST1H4B, HIST1H4E, HIST1H4F, HIST1H4C, HIST1H4D, HIST1H4I, HIST1H4J, HIST1H4H	1.7057e-13	3.01958e-10
GO:0098609~cell-cell adhesion	40	CAST, YWHAZ, CALD1, CAPZA1, DIAPH3, ANLN, IQGAP1, BZW2, EFHD2, PFN1, PLCB3, PAK4, PLIN3, IDH1, RANBP1, FAM129B, EMD, AHNAK, PLEC, FMNL2, HIST1H3J, TWF2, FSCN1, S100A11, FLNB, CCNB2, CAPG, HIST1H3A, HIST1H3B, HIST1H3C, SPTBN1, HIST1H3D, HIST1H3E, TMPO, HIST1H3F, HIST1H3G, PHLDB2, HIST1H3H, HIST1H3I, SEPT9	2.9012e-13	5.13689e-10
GO:0060968~regulation of gene silencing	10	HIST1H3J, HIST1H3A, HIST1H3B, HIST1H3C, HIST1H3D, HIST1H3E, HIST1H3F, HIST1H3G, HIST1H3H, HIST1H3I	6.20338e-12	1.09845e-08
GO:0006352~DNA-templated transcription, initiation	15	HIST1H4L, HIST4H4, HIST1H4K, HIST2H4A, HIST2H4B, HIST1H4A, HIST1H4B, HIST1H4E, HIST1H4F, HIST1H4C, HIST1H4D, HIST1H4I, TCF4, HIST1H4J, HIST1H4H	1.35605e-11	2.4012e-08
GO:0000086~G2/M transition of mitotic cell cycle	25	CDK1, NES, FOXM1, HAUS1, TPX2, AURKA, CHEK1, BIRC5, CDC25B, HMMR, CCNB1, TUBB, PLK4, CCNB2, PLK1, PPP1R12A, CALM3, TUBG1, TUBA1A, SSNA1, MELK, CALM2, PHLDA1, TUBB4B, CALM1	1.9137e-10	3.38865e-07
GO:1904837~beta-catenin-TCF complex assembly	15	HIST4H4, HIST1H4L, HIST1H4K, TLE1, HIST2H4A, HIST2H4B, HIST1H4A, HIST1H4B, HIST1H4E, HIST1H4F, HIST1H4C, HIST1H4D, HIST1H4I, HIST1H4J, HIST1H4H	2.20369e-10	3.90215e-07
GO:0007059~chromosome segregation	18	CENPN, KIF11, NUF2, CENPF, NDC80, CENPE, SRPK1, ESCO2, SPC25, HJURP, SPAG5, OIP5, CDCA2, CENPW, SKA3, SKA2, SKA1, TOP2A	2.75553e-10	4.87931e-07
GO:0006342~chromatin silencing	15	HIST1H2AB, HIST2H2AA3, HIST2H2AA4, HIST1H2AG, HIST1H2AE, HIST2H2AB, H2AFY2, HIST1H2AI, H2AFZ, HIST1H2AH, HIST1H2AK, H2AFX, HIST1H2AJ, HIST1H2AM, HIST1H2AL	4.38172e-10	7.75886e-07
GO:0006260~DNA replication	26	CLSPN, DBF4, KIAA0101, CHEK1, CDC45, MCM7, ORC6, CDC6, GINS2, CDK1, DTL, NASP, LIG1, FAM111A, MCM2, RNASEH2A, RMI1, MCM4, MCM5, MCM6, RFC5, RRM2, RRM1, PCNA, PTMS, DUT	4.96686e-10	8.79498e-07
GO:0000082~G1/S transition of mitotic cell cycle	19	CDC6, CDK1, DBF4, IQGAP3, MCM2, CDKN3, MCM4, MCM5, MCM6, TYMS, CDC45, MCM7, CDKN2C, RRM2, PCNA, FBXO5, ORC6, RANBP1, CCNA1	3.19141e-08	5.65113e-05
GO:0000281~mitotic cytokinesis	11	CKAP2, KIF23, CENPA, PLK1, NUSAP1, SPTBN1, ANLN, STMN1, CEP55, RACGAP1, KIF20A	4.64929e-08	8.23265e-05
GO:0006303~double-strand break repair via nonhomologous end joining	15	HIST4H4, HIST1H4L, HIST1H4K, HIST2H4A, HIST2H4B, HIST1H4A, HIST1H4B, HIST1H4E, HIST1H4F, H2AFX, HIST1H4C, HIST1H4D, HIST1H4I, HIST1H4J, HIST1H4H	5.3105e-08	9.40348e-05
GO:0000070~mitotic sister chromatid segregation	10	KIFC1, MAD2L1, CENPA, PLK1, SPAG5, ZWINT, NUSAP1, KIF18B, NDC80, SMC4	1.4471e-07	0.000256242
GO:0007051~spindle organization	8	KIF11, SPAG5, TTK, AURKA, RANBP1, AURKB, ASPM, CHD3	7.73636e-07	0.00136989
GO:0008283~cell proliferation	35	DTYMK, CSPG4, HDGF, AURKB, ZEB1, EDNRA, FAM83D, TYMS, KIF2C, MCM7, PAK4, GRPR, BUB1, USP13, EGFR, CDK1, MKI67, NASP, DLGAP5, FSCN1, TPX2, CENPF, IFI16, TACC3, UHRF1, UHRF2, PLK1, TXN, PCNA, CKS2, BUB1B, TCF19, EMP1, MELK, ADRA1D	7.99737e-07	0.00141611
GO:0002227~innate immune response in mucosa	9	HIST1H2BC, HIST1H2BD, HIST1H2BK, HIST1H2BE, HIST1H2BF, HIST2H2BE, HIST1H2BG, HIST1H2BI, HIST1H2BJ	2.04592e-06	0.00362271
GO terms with FDR less than 0.01 are shown.

## Sheet: Table S6b
Table S6b. Gene ontology enrichment analysis of significantly upregulated genes in differentiated corneal endothelial progenitors.
Term	Count	Genes	P-value	FDR
GO:0030198~extracellular matrix organization	35	PDGFB, PDGFA, LUM, ITGA11, ITGB4, ITGB5, DCN, VIT, TNFRSF11B, APP, COMP, SERPINE1, TGFBI, LOX, COL8A1, THBS1, COL8A2, LOXL1, CYR61, RECK, B4GALT1, COL4A4, ICAM1, COL4A3, COL4A1, HSPG2, SPINT1, SPARC, NDNF, DDR1, FBLN1, BGN, FBLN5, KAZALD1, APBB2	8.14641e-14	1.47227e-10
GO:0001525~angiogenesis	30	SAT1, FGFR2, CCL2, PTGS2, PDGFA, PGF, TNFRSF12A, EFNA1, FGF10, RORA, TGFB2, HEY1, APOD, CTGF, TGFBI, SERPINE1, RHOB, ZC3H12A, TMEM100, COL8A1, COL8A2, RAMP1, SCG2, EPAS1, HSPG2, NDNF, VEGFB, GPI, SRPX2, ID1	6.43543e-09	1.16267e-05
GO:0001558~regulation of cell growth	17	IGFBP7, NANOS1, SPOCK1, DDR1, EPB41L1, TFRC, CTGF, HTRA1, AGT, FBLN5, KAZALD1, IGFBP2, IGFBP3, CRIM1, IGFBP4, IGFBP5, CYR61	4.11042e-08	7.42615e-05
GO:0002576~platelet degranulation	19	CYB5R1, PDGFB, FAM3C, PSAP, PDGFA, TGFB3, IGF1, SERPING1, SPARC, TIMP3, GAS6, TGFB2, VEGFB, APP, SERPINE1, SERPINA3, THBS1, PROS1, SRGN	5.36739e-08	9.69708e-05
GO:0007155~cell adhesion	43	CTNNAL1, ATP1B1, CCL2, ATP1B2, IGFBP7, ITGA11, PTK7, ITGB4, NEDD9, ITGB5, SPOCK1, CDH2, PCDHB11, ITGBL1, APP, SORBS2, CTGF, COMP, TGFBI, CNTNAP2, RHOB, COL12A1, CD24, GPNMB, COL8A1, THBS1, THBS2, SPON1, CYR61, B4GALT1, ICAM1, COL4A3, SVEP1, PCDH10, SIRPA, GAS6, HES1, DDR1, CDON, CNTN1, MFAP4, PDZD2, DST	1.18552e-07	0.000214183
GO:0033572~transferrin transport	11	ATP6V0C, ATP6V0E1, TFRC, ATP6AP1, ATP6V1E1, ATP6V0A1, ATP6V1H, MCOLN1, ATP6V1B2, ATP6V1G1, ATP6V0B	4.34458e-07	0.000784918
GO:0043410~positive regulation of MAPK cascade	15	FGFR2, TNFRSF11B, PDGFB, PSAP, PDGFA, CDON, C1QTNF1, NTRK2, WWC1, IGF1, FGF10, CDH2, IGFBP3, IGFBP4, IL11	1.85814e-06	0.00335699
GO:0090383~phagosome acidification	9	ATP6V0C, RAB7A, ATP6V0E1, ATP6V1E1, ATP6V0A1, ATP6V1H, ATP6V1B2, ATP6V1G1, ATP6V0B	4.69434e-06	0.00848077
GO terms with FDR less than 0.01 are shown.
